# Supplementary material for: 2-Chloro-7,8,9,10-tetra­hydro­cyclo­hepta­[b]indol-6(5H)-one
Source: Acta Crystallogr Sect E Struct Rep Online. 2012 May 26;68(Pt 6):o1887. doi: 10.1107/S1600536812022945 (PMC3379447; doi:10.1107/S1600536812022945)
Supplement: Supplementary file 1 [file e-68-o1887-sup1.cif]

##############################################################################
#                                                                            #
# This CIF contains the data in a paper accepted for publication in          #
# Acta Crystallographica Section E. It conforms to the requirements of       #
# Notes for Authors for Acta Crystallographica Section E, and has been       #
# peer reviewed under the auspices of the IUCr Commission on Journals.       #
#                                                                            #
# Full details of the Crystallographic Information File format               #
# are given in the paper "The Crystallographic Information File (CIF):       #
# a New Standard Archive File for Crystallography" by S. R. Hall, F. H.      #
# Allen and I. D. Brown [Acta Cryst. (1991), A47, 655-685].                  #
#                                                                            #
# The current version of the core CIF dictionary is obtainable from          #
# ftp://ftp.iucr.org/pub/cif_core.dic.                                       #
#                                                                            #
# Software is freely available for graphical display of the structure(s)     #
# in this CIF. For information consult the CIF software page                 #
# http://www.iucr.org/resources/cif/software.                                #
#                                                                            #
# This file may be used for bona fide research purposes within the           #
# scientific community so long as proper attribution is given to the journal # 
# article from which it was obtained.                                        #
#                                                                            #
##############################################################################
data_global
_audit_creation_method     'PLATON <TABLE ACC> option'
_journal_date_recd_electronic     2012-05-18
_journal_date_accepted     2012-05-19
_journal_name_full     'Acta Crystallographica, Section E'
_journal_year     2012
_journal_volume     68
_journal_issue      6
_journal_page_first     o1887
_journal_page_last     o1887
_journal_paper_category     QO
_journal_paper_doi     10.1107/S1600536812022945
_journal_coeditor_code     TK5099
_publ_contact_author_name
;
'Dr. A. Thiruvalluvar'
;
_publ_contact_author_address
;
Associate Professor of Physics,
PG Research Department of Physics,
Rajah Serfoji Government College (Autonomous),
Thanjavur 613 005,
Tamilnadu,
India
;
_publ_contact_author_email     'thiruvalluvar.a@gmail.com'
_publ_contact_author_fax     'none'
_publ_contact_author_phone     '+91 4362 255490'
_publ_section_title
;
2-Chloro-7,8,9,10-tetrahydrocyclohepta[<i>b</i>]indol-6(5<i>H</i>)-one
;
loop_
    _publ_author_name
    _publ_author_footnote
    _publ_author_address
    'Archana, R.' ?
;
PG Research Department of Physics,
Rajah Serfoji Government College (Autonomous),
Thanjavur 613 005,
Tamilnadu,
India
;
    'Yamuna, E.' ?
;
Department of Chemistry,
Bharathiar University,
Coimbatore 641 046,
Tamilnadu,
India
;
    'Rajendra Prasad, K. J.' ?
;
Department of Chemistry,
Bharathiar University,
Coimbatore 641 046,
Tamilnadu,
India
;
    'Thiruvalluvar, A.' ?
;
PG Research Department of Physics,
Rajah Serfoji Government College (Autonomous),
Thanjavur 613 005,
Tamilnadu,
India
;
    'Butcher, R. J.' ?
;
Department of Chemistry,
Howard University,
525 College Street NW,
Washington, DC 20059,
USA
;
    'Sushil K. Gupta' ?
;
School of Studies in Chemistry,
Jiwaji University,
Gwalior 474 011,
MP, India
;
    '\"Ozt\"urk Yildirim, Sema' ?
;
Chemistry Department,
Howard University,
Washington,
DC 20059,
USA
Department of Physics,
Faculty of Sciences,
Erciyes University,
38039 Kayseri,
Turkey
;
data_I
_chemical_name_systematic
;
2-Chloro-7,8,9,10-tetrahydrocyclohepta[<i>b</i>]indol-6(5<i>H</i>)-one
;
_chemical_name_common     ?
_chemical_formula_moiety     'C13 H12 Cl N O'
_chemical_formula_sum     'C13 H12 Cl N O'
_chemical_formula_structural     'C13 H12 Cl N O'
_chemical_formula_iupac     'C13 H12 Cl N O'
_chemical_formula_weight     233.69
_chemical_melting_point     389
_symmetry_cell_setting     monoclinic
_symmetry_space_group_name_H-M     'P 21/n'
_symmetry_space_group_name_Hall     '-P 2yn'
loop_
    _symmetry_equiv_pos_site_id
    _symmetry_equiv_pos_as_xyz
    1 x,y,z
    2 1/2-x,1/2+y,1/2-z
    3 -x,-y,-z
    4 1/2+x,1/2-y,1/2+z
_cell_length_a     11.6354(4)
_cell_length_b     6.3798(2)
_cell_length_c     14.4513(5)
_cell_angle_alpha     90
_cell_angle_beta     92.767(3)
_cell_angle_gamma     90
_cell_volume     1071.49(6)
_cell_formula_units_Z     4
_cell_measurement_reflns_used     2495
_cell_measurement_theta_min     3.1867
_cell_measurement_theta_max     28.3587
_cell_measurement_temperature     150(2)
_cell_special_details     ?
_exptl_crystal_description     'block'
_exptl_crystal_colour     'colourless'
_exptl_crystal_size_max     0.40
_exptl_crystal_size_mid     0.30
_exptl_crystal_size_min     0.30
_exptl_crystal_size_rad     ?
_exptl_crystal_density_diffrn     1.449
_exptl_crystal_density_meas     ?
_exptl_crystal_density_method     'Not Measured'
_exptl_crystal_F_000     488
_exptl_absorpt_coefficient_mu     0.331
_exptl_absorpt_correction_type     multi-scan
_exptl_absorpt_process_details
;
CrysAlis PRO (Agilent, 2011)
;
_exptl_absorpt_correction_T_min     0.8789
_exptl_absorpt_correction_T_max     0.9072
_exptl_special_details     ?
_diffrn_ambient_temperature     150(2)
_diffrn_radiation_type     'MoK\a'
_diffrn_radiation_wavelength     0.71073
_diffrn_radiation_source     'Enhance (Mo) X-ray Source'
_diffrn_radiation_monochromator     graphite
_diffrn_measurement_device_type     'Agilent Xcalibur Ruby Gemini'
_diffrn_measurement_method     '\w scans'
_diffrn_detector_area_resol_mean     10.5081
_diffrn_reflns_number     4977
_diffrn_reflns_av_R_equivalents     0.0259
_diffrn_reflns_av_sigmaI/netI     0.0360
_diffrn_reflns_theta_min     3.49
_diffrn_reflns_theta_max     28.42
_diffrn_reflns_theta_full     25.00
_diffrn_measured_fraction_theta_max     0.840
_diffrn_measured_fraction_theta_full     0.998
_diffrn_reflns_limit_h_min     -14
_diffrn_reflns_limit_h_max     15
_diffrn_reflns_limit_k_min     -8
_diffrn_reflns_limit_k_max     7
_diffrn_reflns_limit_l_min     -12
_diffrn_reflns_limit_l_max     19
_refine_special_details
;
Refinement of <i>F</i>^2^ against ALL reflections. The weighted <i>R</i>-factor
<i>wR</i> and goodness of fit <i>S</i> are based on <i>F</i>^2^, conventional
<i>R</i>-factors <i>R</i> are based on <i>F</i>, with <i>F</i> set to zero for
negative <i>F</i>^2^. The threshold expression of <i>F</i>^2^ >
2\s(<i>F</i>^2^) is used only for calculating <i>R</i>-factors(gt) <i>etc</i>.
and is not relevant to the choice of reflections for refinement.
<i>R</i>-factors based on <i>F</i>^2^ are statistically about twice as large
as those based on <i>F</i>, and <i>R</i>- factors based on ALL data will be
even larger.
;
_reflns_number_total     2274
_reflns_number_gt     1836
_reflns_threshold_expression     I>2\s(I)
_refine_ls_structure_factor_coef     Fsqd
_refine_ls_matrix_type     full
_refine_ls_R_factor_all     0.0532
_refine_ls_R_factor_gt     0.0392
_refine_ls_wR_factor_gt     0.0876
_refine_ls_wR_factor_ref     0.0957
_refine_ls_goodness_of_fit_ref     1.037
_refine_ls_restrained_S_all     1.037
_refine_ls_number_reflns     2274
_refine_ls_number_parameters     149
_refine_ls_number_restraints     0
_refine_ls_hydrogen_treatment     mixed
_refine_ls_weighting_scheme     calc
_refine_ls_weighting_details
         'calc w=1/[\s^2^(Fo^2^)+(0.0373P)^2^+0.4689P] where P=(Fo^2^+2Fc^2^)/3'
_atom_sites_solution_hydrogens     geom
_atom_sites_solution_primary     direct
_atom_sites_solution_secondary     difmap
_refine_ls_shift/su_max     0.001
_refine_ls_shift/su_max_lt     0.001
_refine_ls_shift/su_mean     0.001
_refine_diff_density_max     0.269
_refine_diff_density_min     -0.256
_refine_ls_extinction_method     none
_refine_ls_extinction_coef     ?
loop_
    _atom_type_symbol
    _atom_type_description
    _atom_type_scat_dispersion_real
    _atom_type_scat_dispersion_imag
    _atom_type_scat_source
    C C 0.0033 0.0016 ' International Tables Vol C Tables 4.2.6.8 and 6.1.1.4'
    H H 0.0000 0.0000 ' International Tables Vol C Tables 4.2.6.8 and 6.1.1.4'
    Cl Cl 0.1484 0.1585 ' International Tables Vol C Tables 4.2.6.8 and 6.1.1.4'
    N N 0.0061 0.0033 ' International Tables Vol C Tables 4.2.6.8 and 6.1.1.4'
    O O 0.0106 0.0060 ' International Tables Vol C Tables 4.2.6.8 and 6.1.1.4'
_computing_data_collection     'CrysAlis PRO (Agilent, 2011)'
_computing_cell_refinement     'CrysAlis PRO (Agilent, 2011)'
_computing_data_reduction     'CrysAlis PRO (Agilent, 2011)'
_computing_structure_solution     'SHELXS97 (Sheldrick, 2008)'
_computing_structure_refinement     'SHELXL97 (Sheldrick, 2008)'
_computing_molecular_graphics
;
ORTEP-3 (Farrugia, 1997) and PLATON (Spek, 2009)
;
_computing_publication_material     'PLATON (Spek, 2009)'
loop_
    _atom_site_type_symbol
    _atom_site_label
    _atom_site_fract_x
    _atom_site_fract_y
    _atom_site_fract_z
    _atom_site_U_iso_or_equiv
    _atom_site_thermal_displace_type
    _atom_site_calc_flag
    _atom_site_refinement_flags
    _atom_site_occupancy
    _atom_site_disorder_assembly
    _atom_site_disorder_group
    Cl Cl2 0.59361(4) -0.24239(8) 0.08648(3) 0.0357(2) Uani d . 1.000 . .
    O O6 0.57812(10) 0.3697(2) 0.60006(8) 0.0280(4) Uani d . 1.000 . .
    N N5 0.56976(12) 0.2648(3) 0.42004(10) 0.0225(5) Uani d . 1.000 . .
    C C1 0.63668(14) -0.1524(3) 0.26774(12) 0.0244(5) Uani d . 1.000 . .
    C C2 0.58717(14) -0.0838(3) 0.18511(12) 0.0262(5) Uani d . 1.000 . .
    C C3 0.53084(14) 0.1108(3) 0.17503(12) 0.0275(6) Uani d . 1.000 . .
    C C4 0.52189(15) 0.2416(3) 0.24985(12) 0.0256(5) Uani d . 1.000 . .
    C C4A 0.56937(14) 0.1720(3) 0.33521(12) 0.0223(5) Uani d . 1.000 . .
    C C5A 0.62720(14) 0.1378(3) 0.48468(11) 0.0211(5) Uani d . 1.000 . .
    C C6 0.63461(14) 0.2152(3) 0.58029(12) 0.0229(5) Uani d . 1.000 . .
    C C7 0.71201(15) 0.1148(3) 0.65476(12) 0.0273(5) Uani d . 1.000 . .
    C C8 0.80230(15) -0.0440(3) 0.62766(12) 0.0258(5) Uani d . 1.000 . .
    C C9 0.75353(15) -0.2421(3) 0.58213(12) 0.0254(5) Uani d . 1.000 . .
    C C10 0.73457(16) -0.2246(3) 0.47726(12) 0.0254(5) Uani d . 1.000 . .
    C C10A 0.66477(13) -0.0419(3) 0.44109(12) 0.0214(5) Uani d . 1.000 . .
    C C10B 0.62718(14) -0.0218(3) 0.34549(12) 0.0220(5) Uani d . 1.000 . .
    H H1 0.67583 -0.28293 0.27228 0.0293 Uiso calc R 1.000 . .
    H H3 0.49882 0.15197 0.11609 0.0330 Uiso calc R 1.000 . .
    H H4 0.48492 0.37398 0.24388 0.0307 Uiso calc R 1.000 . .
    H H5 0.5389(17) 0.380(3) 0.4311(14) 0.031(6) Uiso d . 1.000 . .
    H H7A 0.66192 0.04481 0.69880 0.0328 Uiso calc R 1.000 . .
    H H7B 0.75270 0.22911 0.68916 0.0328 Uiso calc R 1.000 . .
    H H8A 0.85431 0.02420 0.58455 0.0309 Uiso calc R 1.000 . .
    H H8B 0.84908 -0.08411 0.68393 0.0309 Uiso calc R 1.000 . .
    H H9A 0.67922 -0.27558 0.60929 0.0305 Uiso calc R 1.000 . .
    H H9B 0.80688 -0.35980 0.59647 0.0305 Uiso calc R 1.000 . .
    H H10A 0.81089 -0.21821 0.44992 0.0305 Uiso calc R 1.000 . .
    H H10B 0.69653 -0.35477 0.45448 0.0305 Uiso calc R 1.000 . .
loop_
    _atom_site_aniso_label
    _atom_site_aniso_U_11
    _atom_site_aniso_U_22
    _atom_site_aniso_U_33
    _atom_site_aniso_U_12
    _atom_site_aniso_U_13
    _atom_site_aniso_U_23
    Cl2 0.0376(3) 0.0460(3) 0.0233(2) 0.0078(2) 0.0001(2) -0.0094(2)
    O6 0.0322(7) 0.0244(7) 0.0275(7) 0.0012(5) 0.0032(5) -0.0036(6)
    N5 0.0242(8) 0.0205(8) 0.0229(8) 0.0027(7) 0.0009(6) -0.0004(7)
    C1 0.0213(8) 0.0259(9) 0.0261(9) 0.0005(8) 0.0008(7) -0.0003(8)
    C2 0.0241(9) 0.0336(10) 0.0209(9) -0.0007(8) 0.0026(7) -0.0058(8)
    C3 0.0219(9) 0.0382(11) 0.0222(9) 0.0016(8) 0.0002(7) 0.0042(8)
    C4 0.0231(8) 0.0269(10) 0.0267(9) 0.0039(8) 0.0013(7) 0.0035(8)
    C4A 0.0182(8) 0.0245(9) 0.0242(9) -0.0027(7) 0.0016(7) -0.0005(8)
    C5A 0.0187(8) 0.0209(9) 0.0235(8) -0.0033(7) 0.0003(6) 0.0007(7)
    C6 0.0224(8) 0.0220(9) 0.0245(9) -0.0069(7) 0.0031(7) -0.0008(7)
    C7 0.0322(9) 0.0287(10) 0.0208(9) -0.0034(8) -0.0011(7) 0.0004(8)
    C8 0.0255(9) 0.0280(10) 0.0234(9) -0.0028(8) -0.0037(7) 0.0025(8)
    C9 0.0259(9) 0.0229(9) 0.0269(9) 0.0003(7) -0.0039(8) 0.0035(8)
    C10 0.0272(9) 0.0222(9) 0.0265(9) 0.0021(7) -0.0023(7) -0.0013(8)
    C10A 0.0175(8) 0.0236(9) 0.0230(9) -0.0036(7) 0.0005(6) -0.0005(7)
    C10B 0.0177(8) 0.0244(9) 0.0238(8) -0.0024(7) 0.0009(7) 0.0002(8)
_geom_special_details
;
Bond distances, angles <i>etc</i>. have been calculated using the rounded
fractional coordinates. All su's are estimated from the variances of the
(full) variance-covariance matrix. The cell e.s.d.'s are taken into account in
the estimation of distances, angles and torsion angles
;
loop_
    _geom_bond_atom_site_label_1
    _geom_bond_atom_site_label_2
    _geom_bond_site_symmetry_1
    _geom_bond_site_symmetry_2
    _geom_bond_distance
    _geom_bond_publ_flag
    Cl2 C2 . . 1.7525(19) no
    O6 C6 . . 1.226(2) no
    N5 C4A . . 1.361(2) no
    N5 C5A . . 1.384(2) no
    N5 H5 . . 0.837(19) no
    C1 C10B . . 1.407(3) no
    C1 C2 . . 1.372(2) no
    C2 C3 . . 1.408(3) no
    C3 C4 . . 1.374(3) no
    C4 C4A . . 1.399(2) no
    C4A C10B . . 1.412(3) no
    C5A C6 . . 1.466(2) no
    C5A C10A . . 1.389(3) no
    C6 C7 . . 1.512(2) no
    C7 C8 . . 1.524(3) no
    C8 C9 . . 1.522(3) no
    C9 C10 . . 1.525(2) no
    C10 C10A . . 1.500(3) no
    C10A C10B . . 1.435(2) no
    C1 H1 . . 0.9500 no
    C3 H3 . . 0.9500 no
    C4 H4 . . 0.9500 no
    C7 H7A . . 0.9900 no
    C7 H7B . . 0.9900 no
    C8 H8A . . 0.9900 no
    C8 H8B . . 0.9900 no
    C9 H9A . . 0.9900 no
    C9 H9B . . 0.9900 no
    C10 H10A . . 0.9900 no
    C10 H10B . . 0.9900 no
loop_
    _geom_angle_atom_site_label_1
    _geom_angle_atom_site_label_2
    _geom_angle_atom_site_label_3
    _geom_angle_site_symmetry_1
    _geom_angle_site_symmetry_2
    _geom_angle_site_symmetry_3
    _geom_angle
    _geom_angle_publ_flag
    C4A N5 C5A . . . 109.50(16) no
    C4A N5 H5 . . . 124.8(14) no
    C5A N5 H5 . . . 125.7(14) no
    C2 C1 C10B . . . 117.39(17) no
    Cl2 C2 C3 . . . 117.57(13) no
    Cl2 C2 C1 . . . 119.41(14) no
    C1 C2 C3 . . . 123.02(17) no
    C2 C3 C4 . . . 120.45(16) no
    C3 C4 C4A . . . 117.35(17) no
    N5 C4A C4 . . . 129.78(18) no
    N5 C4A C10B . . . 107.77(15) no
    C4 C4A C10B . . . 122.44(17) no
    N5 C5A C6 . . . 116.33(16) no
    C6 C5A C10A . . . 134.44(16) no
    N5 C5A C10A . . . 109.23(15) no
    O6 C6 C7 . . . 118.84(16) no
    C5A C6 C7 . . . 122.28(16) no
    O6 C6 C5A . . . 118.86(16) no
    C6 C7 C8 . . . 119.54(15) no
    C7 C8 C9 . . . 114.57(15) no
    C8 C9 C10 . . . 113.70(15) no
    C9 C10 C10A . . . 116.94(15) no
    C5A C10A C10B . . . 105.96(15) no
    C10 C10A C10B . . . 122.67(16) no
    C5A C10A C10 . . . 131.32(16) no
    C4A C10B C10A . . . 107.53(16) no
    C1 C10B C4A . . . 119.33(16) no
    C1 C10B C10A . . . 133.14(17) no
    C2 C1 H1 . . . 121.00 no
    C10B C1 H1 . . . 121.00 no
    C2 C3 H3 . . . 120.00 no
    C4 C3 H3 . . . 120.00 no
    C3 C4 H4 . . . 121.00 no
    C4A C4 H4 . . . 121.00 no
    C6 C7 H7A . . . 107.00 no
    C6 C7 H7B . . . 107.00 no
    C8 C7 H7A . . . 107.00 no
    C8 C7 H7B . . . 107.00 no
    H7A C7 H7B . . . 107.00 no
    C7 C8 H8A . . . 109.00 no
    C7 C8 H8B . . . 109.00 no
    C9 C8 H8A . . . 109.00 no
    C9 C8 H8B . . . 109.00 no
    H8A C8 H8B . . . 108.00 no
    C8 C9 H9A . . . 109.00 no
    C8 C9 H9B . . . 109.00 no
    C10 C9 H9A . . . 109.00 no
    C10 C9 H9B . . . 109.00 no
    H9A C9 H9B . . . 108.00 no
    C9 C10 H10A . . . 108.00 no
    C9 C10 H10B . . . 108.00 no
    C10A C10 H10A . . . 108.00 no
    C10A C10 H10B . . . 108.00 no
    H10A C10 H10B . . . 107.00 no
loop_
    _geom_torsion_atom_site_label_1
    _geom_torsion_atom_site_label_2
    _geom_torsion_atom_site_label_3
    _geom_torsion_atom_site_label_4
    _geom_torsion_site_symmetry_1
    _geom_torsion_site_symmetry_2
    _geom_torsion_site_symmetry_3
    _geom_torsion_site_symmetry_4
    _geom_torsion
    _geom_torsion_publ_flag
    C5A N5 C4A C4 . . . . -180.00(18) no
    C5A N5 C4A C10B . . . . 0.65(19) no
    C4A N5 C5A C6 . . . . -179.61(15) no
    C4A N5 C5A C10A . . . . -0.2(2) no
    C10B C1 C2 Cl2 . . . . -178.65(13) no
    C10B C1 C2 C3 . . . . 1.6(3) no
    C2 C1 C10B C4A . . . . -0.8(2) no
    C2 C1 C10B C10A . . . . 178.53(18) no
    Cl2 C2 C3 C4 . . . . 179.40(14) no
    C1 C2 C3 C4 . . . . -0.8(3) no
    C2 C3 C4 C4A . . . . -0.8(3) no
    C3 C4 C4A N5 . . . . -177.70(17) no
    C3 C4 C4A C10B . . . . 1.6(3) no
    N5 C4A C10B C1 . . . . 178.59(15) no
    N5 C4A C10B C10A . . . . -0.87(19) no
    C4 C4A C10B C1 . . . . -0.8(3) no
    C4 C4A C10B C10A . . . . 179.72(16) no
    N5 C5A C6 O6 . . . . 9.5(2) no
    N5 C5A C6 C7 . . . . -168.77(16) no
    C10A C5A C6 O6 . . . . -169.76(18) no
    C10A C5A C6 C7 . . . . 12.0(3) no
    N5 C5A C10A C10 . . . . 177.14(17) no
    N5 C5A C10A C10B . . . . -0.37(19) no
    C6 C5A C10A C10 . . . . -3.6(3) no
    C6 C5A C10A C10B . . . . 178.93(18) no
    O6 C6 C7 C8 . . . . -166.26(16) no
    C5A C6 C7 C8 . . . . 12.0(3) no
    C6 C7 C8 C9 . . . . -63.1(2) no
    C7 C8 C9 C10 . . . . 88.01(18) no
    C8 C9 C10 C10A . . . . -52.9(2) no
    C9 C10 C10A C5A . . . . 11.6(3) no
    C9 C10 C10A C10B . . . . -171.28(16) no
    C5A C10A C10B C1 . . . . -178.59(18) no
    C5A C10A C10B C4A . . . . 0.75(19) no
    C10 C10A C10B C1 . . . . 3.6(3) no
    C10 C10A C10B C4A . . . . -177.02(15) no
loop_
    _geom_hbond_atom_site_label_D
    _geom_hbond_atom_site_label_H
    _geom_hbond_atom_site_label_A
    _geom_hbond_site_symmetry_A
    _geom_hbond_distance_DH
    _geom_hbond_distance_HA
    _geom_hbond_distance_DA
    _geom_hbond_angle_DHA
    _geom_hbond_publ_flag
    N5 H5 O6 3_666 0.837(19) 2.13(2) 2.904(2) 153.2(19) yes
    C9 H9A O6 1_545 0.99 2.55 3.228(2) 125 yes
    C7 H7A Cg2 3_656 0.99 2.95 3.7969(19) 144 yes
