# Supplementary material for: 2-Chloro-7,8,9,10-tetra­hydro­cyclo­hepta­[b]indol-6(5H)-one
Source: Acta Crystallogr Sect E Struct Rep Online. 2012 May 26;68(Pt 6):o1887. doi: 10.1107/S1600536812022945 (PMC3379447; doi:10.1107/S1600536812022945)
Supplement: Supplementary file 2 [file e-68-o1887-Isup2.hkl]

#
# h,k,l, Fc-squared, Fo-squared, sigma(Fo-squared) and status flag
#
data_I
_shelx_title ' hc-hm in P 21/n Z=4 C13H12ClNO'
_shelx_refln_list_code          4
_shelx_F_calc_maximum      195.72
_exptl_crystal_F_000       488.00
_reflns_d_resolution_high  0.7466
 
loop_
 _symmetry_equiv_pos_as_xyz
 'x, y, z'
 '-x+1/2, y+1/2, -z+1/2'
 '-x, -y, -z'
 'x-1/2, -y-1/2, z-1/2'
 
_cell_length_a    11.6354
_cell_length_b     6.3798
_cell_length_c    14.4513
_cell_angle_alpha  90.000
_cell_angle_beta   92.767
_cell_angle_gamma  90.000
 
_shelx_F_squared_multiplier     1.000
 
loop_
 _refln_index_h
 _refln_index_k
 _refln_index_l
 _refln_F_squared_calc
 _refln_F_squared_meas
 _refln_F_squared_sigma
 _refln_observed_status
   2   0   0      262.04      320.70      8.64 o
   4   0   0     3301.92     3338.91     54.07 o
   6   0   0     2793.18     2778.72     36.86 o
   8   0   0       17.56       22.28      3.35 o
  10   0   0       38.28       38.91      7.23 o
  12   0   0       74.49       77.48      9.67 o
  14   0   0       51.09       50.72      9.87 o
   1   1   0     3591.35     3590.21     47.81 o
   2   1   0      151.94      164.18      2.96 o
   3   1   0     1001.54     1075.92      9.26 o
   4   1   0      316.87      318.16      5.38 o
   5   1   0      158.39      160.79      4.10 o
   6   1   0     1235.92     1271.65     14.73 o
   7   1   0      462.20      491.52      8.00 o
   8   1   0      628.88      636.53     11.25 o
   9   1   0       33.23       35.09      3.49 o
  10   1   0       43.52       46.74      3.71 o
  11   1   0      133.55      129.27      6.21 o
  12   1   0      102.26      102.20      5.84 o
  13   1   0        0.78        0.13      4.38 o
  14   1   0      163.22      179.33     12.43 o
  15   1   0        2.54       13.52      7.52 o
   0   2   0     9949.29     9607.75    132.64 o
   1   2   0      156.90      156.71      4.40 o
   2   2   0      704.53      679.56     10.02 o
   3   2   0      471.09      483.67      8.30 o
   4   2   0       17.07       28.50      1.76 o
   5   2   0       12.78       13.20      1.39 o
   6   2   0     2864.46     2898.60     39.07 o
   7   2   0      189.81      201.47      5.66 o
   8   2   0       93.33       85.04      3.91 o
   9   2   0      180.56      185.83      6.71 o
  10   2   0        2.16        1.41      1.85 o
  11   2   0      125.00      121.78      6.74 o
  12   2   0      194.33      179.30     17.04 o
  13   2   0       53.28       58.53     10.81 o
   1   3   0      218.38      252.23      6.84 o
   2   3   0      326.24      280.48      8.41 o
   3   3   0      106.99       93.72      4.21 o
   4   3   0        7.59        4.80      1.35 o
   5   3   0       28.10       24.24      1.77 o
   6   3   0       58.55       65.26      2.75 o
   7   3   0        9.62        8.59      1.40 o
   8   3   0      814.12      798.59     19.65 o
   9   3   0      118.39      116.45      6.07 o
  10   3   0        0.80        0.85      1.55 o
  11   3   0       95.10      125.82     14.10 o
  12   3   0       88.38       97.32     13.58 o
   0   4   0      833.50      767.47     26.03 o
   1   4   0      134.19      149.87      5.38 o
   2   4   0       61.02       62.51      3.54 o
   3   4   0      101.72      112.19      4.74 o
   4   4   0        6.28        1.97      1.27 o
   5   4   0      135.46      138.69      4.66 o
   6   4   0      234.30      238.38      7.24 o
   7   4   0       74.83       82.35      4.04 o
   8   4   0       71.72       72.35      3.87 o
   9   4   0       30.91       25.14      3.04 o
  10   4   0        6.37        6.99      5.76 o
  11   4   0        4.72        6.64      5.76 o
   1   5   0       48.29       50.40      5.38 o
   2   5   0      711.90      697.65     25.01 o
   3   5   0       38.43       36.45      3.65 o
   4   5   0      225.94      185.41      7.74 o
   5   5   0      133.52      138.64      6.77 o
   6   5   0       83.82       78.37      4.31 o
   7   5   0       58.38       47.55      4.13 o
   8   5   0      294.59      303.73     12.85 o
   9   5   0        4.31        0.46      5.02 o
  10   5   0       75.10       62.30     11.17 o
   0   6   0      556.33      526.40     22.80 o
   1   6   0      312.98      306.10     12.13 o
   2   6   0       11.58       13.11      4.76 o
   3   6   0       63.03       56.77      8.46 o
   4   6   0       81.94       74.52     10.11 o
   5   6   0        0.63        2.94      4.06 o
   6   6   0      253.69      295.96     20.98 o
   7   6   0        0.22        1.53      4.17 o
   8   6   0        1.48       -5.00      5.00 o
   9   6   0        0.49        3.82      5.29 o
   1   7   0        3.45        2.91      2.80 o
   2   7   0        5.50        4.13      3.94 o
   3   7   0        9.79        3.67      6.08 o
   4   7   0       16.61       34.03      7.93 o
   5   7   0        2.76        3.11      4.35 o
   6   7   0        1.89        6.05      5.52 o
   7   7   0       14.19       23.74      8.58 o
   1   8   0        4.81        6.11      5.23 o
   2   8   0       17.61       10.52      5.47 o
   3   8   0        0.93       -5.58      5.58 o
   4   8   0        0.07       -3.17      5.76 o
 -13   0   1        1.03        2.09      4.20 o
 -11   0   1      700.36      690.54     29.97 o
  -9   0   1      352.32      358.76     13.24 o
  -7   0   1      197.27      197.53      8.61 o
  -5   0   1       79.21       81.69      6.76 o
  -3   0   1    22294.08    22740.89    292.38 o
   3   0   1     5252.73     5228.45    100.44 o
   5   0   1       86.49       72.96      4.22 o
   7   0   1       18.80       21.03      4.76 o
   9   0   1       53.77       47.85      5.06 o
  11   0   1      533.78      551.61     25.86 o
  13   0   1      291.59      314.59     21.57 o
 -15   1   1       72.83       83.57     13.05 o
 -14   1   1        5.64        5.74      7.52 o
 -13   1   1       52.66       50.86      7.04 o
 -12   1   1       64.27       64.32      5.03 o
 -11   1   1        9.57       13.70      2.71 o
 -10   1   1       17.56       18.18      5.09 o
  -9   1   1     1714.86     1676.96     20.83 o
  -8   1   1       30.68       31.49      2.42 o
  -7   1   1      251.04      250.06      6.35 o
  -6   1   1      775.13      818.17     11.45 o
  -5   1   1     1057.65      971.03     11.96 o
  -4   1   1     1526.03     1596.74     15.61 o
  -3   1   1    38305.29    38030.50    240.67 o
  -2   1   1    13155.13    13552.90    101.89 o
  -1   1   1      289.98      277.43      7.88 o
   0   1   1     1951.23     1987.45     31.79 o
   1   1   1     1174.94     1243.75     15.08 o
   2   1   1      333.77      358.23      4.12 o
   3   1   1     3235.84     3169.40     23.58 o
   4   1   1        9.24        8.02      0.92 o
   5   1   1      938.24      955.73     10.68 o
   6   1   1      216.89      220.87      4.54 o
   7   1   1      848.40      810.65     10.37 o
   8   1   1       92.07       93.87      3.48 o
   9   1   1      201.38      191.01      5.69 o
  10   1   1       20.85       24.67      2.39 o
  11   1   1       32.02       26.09      2.45 o
  12   1   1       28.14       21.02      4.61 o
  13   1   1        0.92       -2.30      4.00 o
  14   1   1        3.40        5.11      3.65 o
  15   1   1       64.69       65.65     11.05 o
 -13   2   1        9.98        8.82      5.64 o
 -12   2   1       16.85       22.10      6.88 o
 -11   2   1      373.74      388.50     23.51 o
 -10   2   1       44.85       46.60      4.60 o
  -9   2   1       74.96       72.90      4.49 o
  -8   2   1      355.55      345.25      9.28 o
  -7   2   1      120.70      119.90      4.64 o
  -6   2   1      235.55      235.93      6.83 o
  -5   2   1       10.85        5.27      1.16 o
  -4   2   1        1.68        6.92      1.37 o
  -3   2   1      347.13      343.40      7.18 o
  -2   2   1     1554.36     1639.59     15.81 o
  -1   2   1      372.62      359.14     11.70 o
   0   2   1       68.56       58.57      3.13 o
   1   2   1       21.00       20.92      2.26 o
   2   2   1      363.74      365.55      7.94 o
   3   2   1     1066.45     1088.12     12.35 o
   4   2   1     1258.47     1377.88     12.40 o
   5   2   1     1397.88     1420.72     13.02 o
   6   2   1       29.05       25.32      1.87 o
   7   2   1        2.85        1.47      0.90 o
   8   2   1       37.48       34.89      2.37 o
   9   2   1      476.08      447.05      8.00 o
  10   2   1       94.44       92.55      3.72 o
  11   2   1      126.64      120.93      4.71 o
  12   2   1        3.85       -0.47      3.47 o
  13   2   1       24.72       11.52      6.82 o
 -12   3   1        5.74        1.70      4.47 o
 -11   3   1       14.81       15.75      3.79 o
 -10   3   1        7.77        6.12      2.35 o
  -9   3   1      324.83      329.24      9.77 o
  -8   3   1       93.53       97.03      5.13 o
  -7   3   1        6.82        7.43      1.57 o
  -6   3   1        5.52        6.71      1.36 o
  -5   3   1        1.09        4.68      1.13 o
  -4   3   1      369.92      414.20      8.25 o
  -3   3   1     1500.29     1377.80     16.16 o
  -2   3   1      310.78      299.94      7.57 o
  -1   3   1      403.84      430.24      9.05 o
   0   3   1      180.01      177.69      5.58 o
   1   3   1       54.28       72.09      5.94 o
   2   3   1        8.85       16.40      2.08 o
   3   3   1     2859.81     2891.71     30.09 o
   4   3   1      857.62      941.91     10.93 o
   5   3   1      550.38      544.96     11.54 o
   6   3   1        4.63        3.70      1.01 o
   7   3   1      102.97      105.89      3.56 o
   8   3   1      160.96      145.19      5.08 o
   9   3   1      105.75       97.43      7.45 o
  10   3   1       85.15       85.81      5.66 o
  11   3   1       10.15        9.93      5.99 o
  12   3   1       63.71       63.76     10.81 o
 -12   4   1       48.82       48.90     10.28 o
 -11   4   1      203.57      208.04     18.86 o
 -10   4   1        3.57        6.24      2.56 o
  -9   4   1        2.92        7.45      3.18 o
  -8   4   1       16.60       16.99      2.43 o
  -7   4   1      299.76      286.12      7.74 o
  -6   4   1      442.58      436.73      9.46 o
  -5   4   1      140.13      141.79      5.55 o
  -4   4   1        0.24       -0.09      1.68 o
  -3   4   1      100.86       94.30      4.42 o
  -2   4   1      435.78      465.46      9.68 o
  -1   4   1      625.20      614.07     11.06 o
   0   4   1       15.10       21.11      3.64 o
   1   4   1       70.55       60.20      4.05 o
   2   4   1       30.00       34.71      3.17 o
   3   4   1      510.66      510.10     12.48 o
   4   4   1        0.74       -1.80      1.98 o
   5   4   1      652.94      634.06      9.87 o
   6   4   1       33.32       32.84      2.51 o
   7   4   1       85.22       87.57      3.94 o
   8   4   1      183.87      169.73      5.49 o
   9   4   1      431.79      449.83     11.08 o
  10   4   1        5.32        5.76      5.35 o
  11   4   1       61.96       71.99     11.58 o
 -10   5   1      115.38      139.87     15.81 o
  -9   5   1      157.48      165.42      9.96 o
  -8   5   1       35.11       34.31      4.42 o
  -7   5   1        2.51        2.46      2.22 o
  -6   5   1        2.17        5.94      2.00 o
  -5   5   1      110.74       99.15      7.51 o
  -4   5   1       94.43       89.18      5.53 o
  -3   5   1      858.19      829.06     16.92 o
  -2   5   1        0.44        0.54      2.10 o
  -1   5   1      339.44      334.54     10.26 o
   0   5   1      189.62      187.31      9.00 o
   1   5   1       60.81       57.43      4.18 o
   2   5   1        2.82        0.76      2.20 o
   3   5   1      176.48      163.58      8.88 o
   4   5   1       54.21       47.58      5.10 o
   5   5   1       25.75       15.37      2.44 o
   6   5   1        2.70        0.34      1.62 o
   7   5   1      120.83      115.60      5.82 o
   8   5   1        0.45       -0.47      4.17 o
   9   5   1       70.51       83.10     11.87 o
  10   5   1        8.01       17.40      7.58 o
  -9   6   1        9.03        2.64      5.29 o
  -8   6   1       29.46       40.90      5.77 o
  -7   6   1        0.73       -0.71      5.58 o
  -6   6   1       13.53        6.69      7.35 o
  -5   6   1       20.69       18.47      4.15 o
  -4   6   1      267.39      274.89     12.94 o
  -3   6   1       47.45       51.89      7.99 o
  -2   6   1       43.32       35.97      6.64 o
  -1   6   1       96.52       92.19      8.11 o
   0   6   1       35.39       23.65      3.79 o
   1   6   1      223.07      222.88     10.26 o
   2   6   1       80.14       79.02      6.52 o
   3   6   1      178.11      184.83     14.87 o
   4   6   1        2.05       -0.41      3.70 o
   5   6   1      465.62      492.78     26.27 o
   6   6   1        6.84        5.29      4.88 o
   7   6   1       13.31        7.64      5.17 o
   8   6   1        0.00        6.52      6.23 o
   9   6   1      109.03      124.71     14.99 o
  -7   7   1      103.17      122.94     14.63 o
  -6   7   1       19.34       13.87      6.17 o
  -5   7   1       12.95       15.10      6.82 o
  -4   7   1      106.80      119.54     13.16 o
  -3   7   1      224.11      223.68     17.22 o
  -2   7   1        0.32        5.69      3.31 o
  -1   7   1      113.43      103.96      7.90 o
   0   7   1        0.70        2.72      2.55 o
   1   7   1       66.22       64.65      6.85 o
   2   7   1      142.88      134.86      8.71 o
   3   7   1      176.90      184.51     10.03 o
   4   7   1       33.93       32.56      8.58 o
   5   7   1      177.04      206.34     18.39 o
   6   7   1       38.73       32.62      7.99 o
   7   7   1      139.95      158.56     17.16 o
  -5   8   1        4.89       17.69      7.82 o
  -4   8   1        4.58       -6.23      6.23 o
  -3   8   1       35.86       27.50      7.70 o
  -2   8   1       17.96       14.63      5.76 o
   0   8   1        5.20        4.64      4.94 o
   1   8   1        1.17       -5.99      5.99 o
   2   8   1       16.96       22.33      7.70 o
   3   8   1        8.64       -5.29      5.52 o
   4   8   1        4.34        3.82      5.82 o
 -14   0   2      134.35      131.17     15.63 o
 -12   0   2      631.57      599.01     18.54 o
 -10   0   2        5.62       15.22      5.11 o
  -8   0   2      673.70      641.20     17.40 o
  -6   0   2     1604.95     1494.09     35.44 o
  -4   0   2      714.24      748.95     19.86 o
  -2   0   2      297.68      304.78      9.52 o
   2   0   2     5392.34     5582.28     47.78 o
   4   0   2     5079.40     5003.36     79.28 o
   6   0   2      442.41      455.75     11.78 o
   8   0   2      831.59      859.81     26.68 o
  10   0   2        0.17       -2.20      2.20 o
  12   0   2       13.83       13.34      5.00 o
  14   0   2      313.53      334.87     23.16 o
 -14   1   2      284.85      274.93     15.75 o
 -13   1   2        1.68        1.07      3.00 o
 -12   1   2       43.67       48.01      4.52 o
 -11   1   2      156.26      175.31      7.90 o
 -10   1   2      133.70      134.24      6.92 o
  -9   1   2       47.49       53.24      3.95 o
  -8   1   2        8.29        8.46      1.79 o
  -7   1   2      402.65      378.44     10.48 o
  -6   1   2     5237.62     5467.85     52.39 o
  -5   1   2      462.70      493.69     11.86 o
  -4   1   2      807.20      808.99     12.03 o
  -3   1   2     1577.94     1689.89     17.19 o
  -2   1   2     1400.99     1400.27     18.62 o
  -1   1   2      203.73      230.45      4.39 o
   0   1   2     2029.52     2028.01     24.27 o
   1   1   2     1120.03     1108.62     21.69 o
   2   1   2       73.32       63.46      2.03 o
   3   1   2      253.10      259.74      6.00 o
   4   1   2       71.12       66.45      2.44 o
   5   1   2       23.24       25.62      1.68 o
   6   1   2      372.23      313.61     11.15 o
   7   1   2        0.83        1.96      0.87 o
   8   1   2      335.94      336.15      9.41 o
   9   1   2       10.33        9.66      1.31 o
  10   1   2      154.62      151.95      5.06 o
  11   1   2      134.33      119.44      5.12 o
  12   1   2      784.15      797.55     23.23 o
  13   1   2        5.61       15.74      3.90 o
  14   1   2      102.00       94.16      9.12 o
  15   1   2       27.46       15.93      7.58 o
 -13   2   2        0.27        2.59      5.00 o
 -12   2   2      237.64      245.42     11.45 o
 -11   2   2      233.86      217.02     10.52 o
 -10   2   2       56.83       46.88      4.88 o
  -9   2   2       18.14       19.88      2.89 o
  -8   2   2        6.17        3.62      1.86 o
  -7   2   2      893.63      959.96     14.36 o
  -6   2   2     4033.67     4096.84     40.97 o
  -5   2   2     4689.33     4952.69     46.88 o
  -4   2   2      642.88      686.58      9.82 o
  -3   2   2      609.86      676.62      9.57 o
  -2   2   2     1447.58     1438.62     14.71 o
  -1   2   2      144.27      156.50      4.25 o
   0   2   2     1860.76     1884.08     28.41 o
   1   2   2        8.48       11.56      1.16 o
   2   2   2     4361.86     4480.60     48.32 o
   3   2   2        7.62       13.20      1.19 o
   4   2   2        0.31        3.21      0.92 o
   5   2   2       62.27       62.28      2.00 o
   6   2   2      115.88      101.28      6.09 o
   7   2   2       10.13        7.38      0.90 o
   8   2   2      214.90      195.96     11.29 o
   9   2   2      144.51      125.00      8.01 o
  10   2   2        1.29        1.91      1.56 o
  11   2   2       59.60       51.65      4.75 o
  12   2   2       84.99       76.62      7.57 o
  13   2   2      240.50      223.37     31.79 o
 -12   3   2       35.60       28.97      7.88 o
 -11   3   2       18.08       16.32      3.79 o
 -10   3   2        2.50        1.64      2.54 o
  -9   3   2      636.63      632.69     14.43 o
  -8   3   2       69.18       80.31      4.96 o
  -7   3   2        7.97        6.46      1.71 o
  -6   3   2      532.67      519.95      9.01 o
  -5   3   2      371.41      401.37      8.16 o
  -4   3   2      749.80      758.67     12.76 o
  -3   3   2       89.97       98.74      3.91 o
  -2   3   2        8.59        7.58      1.42 o
  -1   3   2       36.60       30.80      2.24 o
   0   3   2     3639.53     3681.53     35.66 o
   1   3   2      158.03      186.90      5.33 o
   2   3   2     1221.50     1251.79     17.73 o
   3   3   2        0.01        0.29      1.47 o
   4   3   2      131.01      134.41      4.39 o
   5   3   2       69.83       81.39      3.27 o
   6   3   2     1266.34     1237.14     14.89 o
   7   3   2       75.20       70.40      2.99 o
   8   3   2      314.87      309.83      9.97 o
   9   3   2       13.92       16.40      3.20 o
  10   3   2       72.05       69.24      6.10 o
  11   3   2      100.00      126.18     14.40 o
  12   3   2      256.42      304.01     22.63 o
 -11   4   2       17.34       17.57      7.52 o
 -10   4   2       19.40       15.83      3.65 o
  -9   4   2       46.38       44.81      5.18 o
  -8   4   2       44.23       45.22      3.50 o
  -7   4   2        7.15        6.28      1.74 o
  -6   4   2     1271.48     1218.09     17.40 o
  -5   4   2      122.72      128.95      5.29 o
  -4   4   2        2.49        3.15      1.59 o
  -3   4   2      105.00      107.19      4.77 o
  -2   4   2      115.07      134.63      5.18 o
  -1   4   2       62.64       72.40      3.76 o
   0   4   2      701.79      710.62     11.77 o
   1   4   2       98.64      113.93      4.44 o
   2   4   2       29.93       20.81      2.65 o
   3   4   2       34.10       30.72      3.10 o
   4   4   2       40.04       39.23      3.40 o
   5   4   2      541.64      545.52     12.72 o
   6   4   2       10.83        8.90      1.80 o
   7   4   2      136.86      130.24      6.45 o
   8   4   2        4.82        6.89      1.82 o
   9   4   2       84.76       86.51     11.70 o
  10   4   2        0.08        0.41      4.17 o
  11   4   2        0.88        8.52      5.35 o
 -10   5   2       22.12       41.55      9.58 o
  -9   5   2        2.28        1.56      2.65 o
  -8   5   2      128.96      130.68      8.91 o
  -7   5   2       95.33       90.53      5.85 o
  -6   5   2      250.92      244.93      7.97 o
  -5   5   2       14.23       13.96      2.93 o
  -4   5   2        5.09        2.38      1.79 o
  -3   5   2        1.25        0.91      1.90 o
  -2   5   2      114.75      119.44      6.32 o
  -1   5   2        6.84        8.75      2.56 o
   0   5   2      897.10      903.98     17.12 o
   1   5   2       34.08       35.15      3.29 o
   2   5   2      512.00      530.79     11.90 o
   3   5   2       52.53       51.58      5.24 o
   4   5   2        3.20        1.45      5.23 o
   5   5   2       17.83       16.10      2.36 o
   6   5   2      889.37      882.01     15.74 o
   7   5   2        1.67        3.70      3.44 o
   8   5   2       27.97       46.25      8.87 o
   9   5   2       20.98       19.16      7.29 o
  10   5   2      321.29      390.40     26.15 o
  -9   6   2        1.00       -5.64      5.64 o
  -8   6   2       54.23       49.71      6.56 o
  -7   6   2       10.89       12.07      4.85 o
  -6   6   2      284.59      275.65     13.60 o
  -5   6   2       42.98       37.71      5.44 o
  -4   6   2       12.16        5.17      5.97 o
  -3   6   2       98.73      103.91      8.03 o
  -2   6   2      148.74      153.15      9.42 o
  -1   6   2      339.71      326.68     23.36 o
   0   6   2       92.57       86.41      6.60 o
   1   6   2        0.61       -2.51      2.51 o
   2   6   2      520.17      527.48     28.09 o
   3   6   2      103.56      128.39      7.47 o
   4   6   2      208.36      187.27     12.75 o
   5   6   2        1.98       -2.47      4.70 o
   6   6   2       10.62       12.99      5.52 o
   7   6   2       19.78       19.75      6.76 o
   8   6   2       68.90       79.22     12.64 o
  -7   7   2       45.95       44.59      6.38 o
  -6   7   2       39.25       47.65     10.87 o
  -5   7   2        0.02       -3.69      8.14 o
  -4   7   2      120.29      133.35     13.69 o
  -3   7   2       73.25       76.93     10.17 o
  -2   7   2        1.10        3.35      3.88 o
  -1   7   2      131.23      126.75      8.70 o
   0   7   2       50.14       42.96      5.39 o
   1   7   2       76.10       70.63      8.26 o
   2   7   2        3.59        3.53      4.58 o
   3   7   2      378.20      369.36     23.16 o
   4   7   2       80.34       79.34     11.93 o
   5   7   2        0.61       -5.41      5.41 o
   6   7   2       16.66       22.68      7.29 o
  -5   8   2        3.99       12.22      6.41 o
  -4   8   2        1.52       -0.24      4.06 o
  -1   8   2       47.60       39.43      8.82 o
   0   8   2       25.76       14.63      6.29 o
   1   8   2       17.39       20.16      7.23 o
   2   8   2       54.38       75.75     11.75 o
   3   8   2       27.85       16.40      6.58 o
 -13   0   3      190.95      198.37     12.69 o
 -11   0   3       79.82       77.62      6.75 o
  -9   0   3      945.80      928.49     32.32 o
  -7   0   3      421.31      399.04     12.84 o
  -5   0   3       79.14       98.67      7.76 o
  -3   0   3     1382.41     1312.61     27.50 o
  -1   0   3      907.62      906.16     19.04 o
   1   0   3       53.70       52.44      2.33 o
   3   0   3     1904.40     1841.90     16.73 o
   5   0   3      189.05      171.55      4.86 o
   7   0   3      109.59       99.21      3.90 o
   9   0   3      521.46      527.48     10.75 o
  11   0   3        8.36       10.23      5.47 o
  13   0   3       49.38       55.54      9.11 o
  15   0   3       97.85      106.37     13.58 o
 -14   1   3       57.24       48.78     10.11 o
 -13   1   3       19.94       12.36      4.01 o
 -12   1   3       48.61       51.62      4.93 o
 -11   1   3        5.74        7.50      2.46 o
 -10   1   3       25.42       29.97      3.68 o
  -9   1   3       11.34       10.97      3.40 o
  -8   1   3       17.81       19.83      2.14 o
  -7   1   3      482.56      481.85      9.79 o
  -6   1   3       35.23       43.91      3.28 o
  -5   1   3       78.35      112.02      4.70 o
  -4   1   3       57.80       50.61      3.37 o
  -3   1   3      249.28      233.85      5.09 o
  -2   1   3      100.22       90.81      3.33 o
  -1   1   3     6909.27     7090.11     72.02 o
   0   1   3       28.36       31.60      2.14 o
   1   1   3     1061.88     1063.02     22.04 o
   2   1   3     2814.31     2922.86     47.69 o
   3   1   3       45.04       52.99      1.78 o
   4   1   3       45.93       45.83      2.00 o
   5   1   3     2227.61     2220.84     29.44 o
   6   1   3        2.10        2.03      0.87 o
   7   1   3        9.49        6.50      1.20 o
   8   1   3        0.60        1.78      1.22 o
   9   1   3     1173.88     1179.11     16.36 o
  10   1   3      147.00      140.85      5.54 o
  11   1   3      578.77      559.51     20.56 o
  12   1   3      111.66      126.41      9.20 o
  13   1   3        0.12        0.38      2.93 o
  14   1   3       23.20       31.96      6.29 o
  15   1   3      227.96      236.90     19.81 o
 -13   2   3       24.66       38.85      9.64 o
 -12   2   3       17.78       22.98      4.20 o
 -11   2   3      115.66      118.22     14.25 o
 -10   2   3      233.27      222.16     10.62 o
  -9   2   3     2633.90     2627.17     41.15 o
  -8   2   3      216.96      227.08      8.13 o
  -7   2   3      806.95      866.54     13.96 o
  -6   2   3      829.52      953.45     14.08 o
  -5   2   3      850.28      886.68     11.38 o
  -4   2   3        0.42        2.80      1.14 o
  -3   2   3     2062.92     2056.34     20.07 o
  -2   2   3      113.57      128.27      4.31 o
  -1   2   3      155.62      148.82      4.17 o
   0   2   3      302.45      303.42      5.30 o
   1   2   3        0.17        2.53      1.88 o
   2   2   3      132.62      137.88      5.24 o
   3   2   3     1444.86     1357.59     15.74 o
   4   2   3      325.90      301.74     12.28 o
   5   2   3      265.53      240.90     13.03 o
   6   2   3       28.87       32.05      2.23 o
   7   2   3      153.58      147.17      4.47 o
   8   2   3      345.66      342.49     15.27 o
   9   2   3      721.13      707.64     22.66 o
  10   2   3      153.71      148.78      5.95 o
  11   2   3       63.24       62.15      4.25 o
  12   2   3        7.94       13.53      3.84 o
  13   2   3        5.92        5.56      3.58 o
 -12   3   3      155.75      154.45     16.63 o
 -11   3   3       59.75       76.08      6.85 o
 -10   3   3       37.42       37.13      7.82 o
  -9   3   3     1279.95     1232.02     26.54 o
  -8   3   3      757.86      754.54     15.89 o
  -7   3   3       62.70       62.28      3.72 o
  -6   3   3        1.55        2.23      1.33 o
  -5   3   3      431.75      435.94     11.75 o
  -4   3   3      657.01      687.44     12.94 o
  -3   3   3       15.65       16.59      1.80 o
  -2   3   3      154.17      154.68      4.70 o
  -1   3   3      814.28      781.86     15.30 o
   0   3   3      202.41      219.93      7.08 o
   1   3   3      188.28      163.11      8.00 o
   2   3   3      248.40      291.85     12.70 o
   3   3   3       20.49       23.14      1.50 o
   4   3   3      185.18      179.00      4.59 o
   5   3   3      575.37      584.25      8.72 o
   6   3   3       33.74       31.90      2.45 o
   7   3   3       47.42       58.57      3.86 o
   8   3   3        0.31        2.59      1.90 o
   9   3   3       45.84       35.83      4.29 o
  10   3   3       11.51       11.68      3.08 o
  11   3   3        6.74       -2.47      4.47 o
  12   3   3       21.78       28.33      8.82 o
 -11   4   3      132.11      116.73     10.81 o
 -10   4   3       99.92      108.50      8.07 o
  -9   4   3      584.59      585.25     18.40 o
  -8   4   3        4.77        5.50      2.80 o
  -7   4   3        8.48        5.61      2.93 o
  -6   4   3       18.70       14.71      2.20 o
  -5   4   3        4.49        5.32      2.08 o
  -4   4   3       67.55       62.96      3.81 o
  -3   4   3     2196.73     2225.75     28.52 o
  -2   4   3       21.73       20.26      2.26 o
  -1   4   3      674.04      700.84     11.99 o
   0   4   3       78.78       87.14      3.97 o
   1   4   3      155.85      146.35      4.89 o
   2   4   3       85.49       84.92      3.35 o
   3   4   3     1451.70     1430.78     21.68 o
   4   4   3       97.16       99.26      3.71 o
   5   4   3      230.16      214.91      6.00 o
   6   4   3       75.48       73.70      3.66 o
   7   4   3      943.46      943.29     16.78 o
   8   4   3        9.85        7.79      1.50 o
   9   4   3      636.09      661.04     31.44 o
  10   4   3       21.17       27.97      7.46 o
  11   4   3       22.07       35.32      8.99 o
 -10   5   3        3.49        2.36      2.94 o
  -9   5   3      382.19      389.81     16.11 o
  -8   5   3       19.43       18.13      7.17 o
  -7   5   3       23.95       19.34      4.21 o
  -6   5   3        6.05        5.95      3.82 o
  -5   5   3       53.61       40.97      5.08 o
  -4   5   3      258.00      233.90     11.04 o
  -3   5   3      214.20      210.28     17.10 o
  -2   5   3      195.34      202.85      9.68 o
  -1   5   3      378.09      354.00     12.39 o
   0   5   3      137.47      138.36      8.22 o
   1   5   3      249.51      239.01     13.23 o
   2   5   3      335.33      309.26     11.43 o
   3   5   3      208.84      188.31      6.66 o
   4   5   3       32.12       31.07      2.16 o
   5   5   3        0.09        1.59      1.36 o
   6   5   3       19.85       14.17      3.25 o
   7   5   3      196.44      220.68     17.92 o
   8   5   3       10.45       11.05      5.88 o
   9   5   3        1.78        0.18      4.47 o
  10   5   3        4.19       -0.82      4.53 o
  -9   6   3      117.58      139.29     10.38 o
  -8   6   3       51.30       46.84      8.40 o
  -7   6   3        1.20        1.12      3.16 o
  -6   6   3        0.19        2.03      2.80 o
  -5   6   3       35.08       23.37      4.57 o
  -4   6   3      225.01      221.65     31.03 o
  -3   6   3      298.09      294.34     13.27 o
  -2   6   3      169.86      156.66     13.08 o
  -1   6   3       38.47       24.60      4.05 o
   0   6   3      542.35      573.24     17.10 o
   1   6   3      285.75      265.38     10.81 o
   2   6   3        0.20       -2.35      2.35 o
   3   6   3      318.80      337.79     11.50 o
   4   6   3      264.20      276.57     43.93 o
   5   6   3       51.37       40.73      8.29 o
   6   6   3       28.07       33.97      8.35 o
   7   6   3      107.48      120.83     14.87 o
   8   6   3        1.17        3.88      5.17 o
  -7   7   3       63.47       83.92      8.57 o
  -6   7   3        8.71        9.35      4.48 o
  -5   7   3       70.64       90.62     12.55 o
  -4   7   3       90.24       91.08      8.34 o
  -3   7   3        1.02        2.33      3.40 o
  -2   7   3        0.02       12.64      5.11 o
  -1   7   3      196.81      214.87     11.21 o
   0   7   3       17.48       13.74      3.68 o
   1   7   3        2.02        4.82      4.53 o
   2   7   3       40.45       26.56      7.70 o
   3   7   3       95.86       88.57     12.11 o
   4   7   3       26.38       17.22      6.82 o
   5   7   3       22.82       15.34      6.52 o
   6   7   3        7.99       10.28      6.58 o
  -2   8   3       34.72       33.20      8.35 o
  -1   8   3        1.97        6.52      4.64 o
   0   8   3      120.74      127.00     14.52 o
   1   8   3        3.05       12.46      6.11 o
   2   8   3        1.59        1.65      4.17 o
   3   8   3       94.18      108.55     14.46 o
 -14   0   4       85.69       58.92      7.13 o
 -12   0   4       23.71       21.87      4.45 o
 -10   0   4      391.71      381.64     18.34 o
  -8   0   4       67.93       84.58      6.44 o
  -6   0   4        0.77       -1.12      2.23 o
  -4   0   4     2257.27     2276.48     43.96 o
  -2   0   4      508.90      516.12     10.87 o
   0   0   4     5136.47     5383.37     77.22 o
   2   0   4     1346.31     1305.11     16.33 o
   4   0   4       43.36       44.64      1.93 o
   6   0   4     5710.56     5913.64     62.44 o
   8   0   4     1867.40     1854.31     29.77 o
  10   0   4      158.41      142.75      9.55 o
  12   0   4       97.08      103.90     11.70 o
  14   0   4        5.05        2.70      5.17 o
 -14   1   4        5.75       -0.41      4.70 o
 -13   1   4       65.04       59.17      9.02 o
 -12   1   4      423.40      404.86     23.21 o
 -11   1   4       24.31       25.79      4.36 o
 -10   1   4      159.99      158.39      7.69 o
  -9   1   4       15.06       17.74      3.26 o
  -8   1   4       30.64       32.36      2.90 o
  -7   1   4      200.91      222.44      6.80 o
  -6   1   4     1555.23     1585.90     21.97 o
  -5   1   4      134.45      145.33      5.57 o
  -4   1   4      194.50      213.35      6.36 o
  -3   1   4      296.44      316.47      7.19 o
  -2   1   4        0.88        0.05      0.91 o
  -1   1   4      226.12      241.95      8.41 o
   0   1   4     2303.13     2301.18     26.42 o
   1   1   4     1025.86     1108.24     17.06 o
   2   1   4      333.23      309.30      5.24 o
   3   1   4      136.52      142.31      4.04 o
   4   1   4      191.50      160.48      3.95 o
   5   1   4       23.70       20.26      1.76 o
   6   1   4       35.57       27.12      1.94 o
   7   1   4       53.27       59.72      2.76 o
   8   1   4       11.56       13.07      1.84 o
   9   1   4       75.15       74.26      3.81 o
  10   1   4       38.74       41.27      3.15 o
  11   1   4        0.48        5.47      3.11 o
  12   1   4      211.87      207.38     11.54 o
  13   1   4       75.22       65.31      7.15 o
  14   1   4      120.60      133.60     10.24 o
 -13   2   4       33.78       27.92      8.23 o
 -12   2   4       21.23       12.76      6.52 o
 -11   2   4       21.34       14.29      3.80 o
 -10   2   4      145.89      149.47      9.16 o
  -9   2   4        3.36        3.39      4.67 o
  -8   2   4        3.37        5.48      2.01 o
  -7   2   4        2.42        2.37      1.53 o
  -6   2   4      128.58      122.50      4.94 o
  -5   2   4       56.90       56.02      3.55 o
  -4   2   4      899.43      883.40     12.53 o
  -3   2   4      217.38      238.64      5.79 o
  -2   2   4      750.11      749.14     11.52 o
  -1   2   4       95.67       87.82      3.27 o
   0   2   4       11.96       25.23      1.54 o
   1   2   4       75.17       76.28      6.58 o
   2   2   4     3574.87     3690.40     44.65 o
   3   2   4      450.36      458.70      8.34 o
   4   2   4      124.72      117.74      4.03 o
   5   2   4       51.48       62.69      2.47 o
   6   2   4     1511.47     1469.12     15.98 o
   7   2   4       73.61       75.37      3.77 o
   8   2   4      240.67      236.02      6.46 o
   9   2   4      216.69      214.81      8.21 o
  10   2   4       56.65       46.02      3.39 o
  11   2   4       70.33       65.88      6.34 o
  12   2   4      444.04      506.06     31.56 o
  13   2   4      113.16      103.94      8.94 o
 -12   3   4     1402.90     1439.00     32.44 o
 -11   3   4      254.13      247.70     12.44 o
 -10   3   4       33.17       30.02      9.55 o
  -9   3   4        2.07        1.97      2.71 o
  -8   3   4      421.26      401.15     14.34 o
  -7   3   4      137.22      129.27      5.44 o
  -6   3   4      516.84      508.58      9.50 o
  -5   3   4      671.77      665.55     11.90 o
  -4   3   4       87.67       83.93      3.94 o
  -3   3   4        7.32        6.47      1.41 o
  -2   3   4     1028.38      992.21     13.17 o
  -1   3   4      271.18      315.67      7.14 o
   0   3   4     1469.82     1506.82     31.15 o
   1   3   4       64.83       59.21      3.03 o
   2   3   4       39.83       33.33      3.33 o
   3   3   4      182.91      195.30      6.39 o
   4   3   4      886.29      843.13     13.88 o
   5   3   4      158.85      145.44      7.46 o
   6   3   4     2035.65     1955.80     55.28 o
   7   3   4       73.68       67.47      3.87 o
   8   3   4       24.47       27.03      2.83 o
   9   3   4       47.17       41.50      6.08 o
  10   3   4      190.87      212.92     17.57 o
  11   3   4        2.59        8.40      6.17 o
  12   3   4      105.23      121.01     14.75 o
 -11   4   4      116.13       90.69      8.10 o
 -10   4   4       90.17       83.40      7.58 o
  -9   4   4        0.44        3.77      3.01 o
  -8   4   4      349.26      352.90     14.14 o
  -7   4   4        2.54        4.36      2.09 o
  -6   4   4       21.56       15.56      2.49 o
  -5   4   4        0.24        1.95      1.71 o
  -4   4   4     1149.77     1184.90     17.16 o
  -3   4   4        8.49        7.05      1.68 o
  -2   4   4      421.75      412.10     10.58 o
  -1   4   4      174.03      178.00      5.87 o
   0   4   4      153.26      166.29      5.41 o
   1   4   4       91.27       90.39      3.77 o
   2   4   4      174.11      164.69      7.89 o
   3   4   4       50.69       48.60      2.87 o
   4   4   4      621.22      658.27     13.39 o
   5   4   4       39.94       37.95      4.66 o
   6   4   4      184.44      155.06     12.90 o
   7   4   4        6.89        5.76      1.28 o
   8   4   4        5.00        5.88      5.47 o
   9   4   4        0.43        0.18      4.70 o
  10   4   4      124.57      155.27     16.10 o
  11   4   4       61.59       51.89      9.70 o
 -10   5   4        5.92        5.81      3.15 o
  -9   5   4        0.02       -1.34      2.77 o
  -8   5   4       48.80       48.69      6.05 o
  -7   5   4      132.78      120.46      8.83 o
  -6   5   4      836.06      835.61     22.79 o
  -5   5   4      312.16      305.54     13.13 o
  -4   5   4      195.43      191.30     10.21 o
  -3   5   4      662.08      674.86     18.67 o
  -2   5   4      669.87      672.95     17.96 o
  -1   5   4      120.59      120.41      7.52 o
   0   5   4      218.03      221.69      7.87 o
   1   5   4      419.01      426.47     11.34 o
   2   5   4        2.70        4.57      1.53 o
   3   5   4      301.91      284.35     14.54 o
   4   5   4      375.14      324.74     17.02 o
   5   5   4       91.37       67.92      4.41 o
   6   5   4      476.29      501.98     16.22 o
   7   5   4        0.12        2.12      4.47 o
   8   5   4       14.56       11.28      5.23 o
   9   5   4       10.21       19.86      7.58 o
  10   5   4       43.84       50.07     10.75 o
  -9   6   4        9.76        6.62     10.64 o
  -8   6   4       12.40       21.14      4.92 o
  -7   6   4       41.74       44.33      6.19 o
  -6   6   4        3.62       -5.15      7.82 o
  -5   6   4       25.36       39.51      5.52 o
  -4   6   4       46.54       62.98      6.65 o
  -3   6   4        0.11       -2.30      2.57 o
  -2   6   4        0.11       -4.85      4.85 o
  -1   6   4       78.14       67.45      6.16 o
   0   6   4       54.92       50.51      5.10 o
   1   6   4      168.08      157.55      7.17 o
   2   6   4       28.56       18.18      3.16 o
   3   6   4       95.26       74.89      4.96 o
   4   6   4      145.94      165.14     15.63 o
   5   6   4        6.02        0.12      4.29 o
   6   6   4      172.50      160.91     17.10 o
   7   6   4       11.08       10.40      6.29 o
   8   6   4        0.08        3.00      4.88 o
  -8   7   4       19.11       13.16      6.76 o
  -7   7   4       60.92       57.53      7.26 o
  -6   7   4       30.79       33.76      5.78 o
  -5   7   4       79.98       97.27     10.58 o
  -4   7   4       13.84       13.57      4.10 o
  -3   7   4       95.70      107.39      8.88 o
  -2   7   4       34.53       38.43      7.93 o
  -1   7   4        2.60        0.24      2.66 o
   0   7   4      309.77      321.82     21.63 o
   1   7   4       40.09       52.19      9.58 o
   2   7   4        8.26        8.05      5.70 o
   3   7   4        1.44        5.23      4.70 o
   4   7   4        0.20        1.76      5.64 o
   5   7   4       74.60       66.70     11.75 o
  -2   8   4        7.04       11.99      4.82 o
  -1   8   4       49.00       57.12     10.28 o
   0   8   4        6.43       -0.47      5.17 o
   1   8   4        6.57       -5.82      5.82 o
   2   8   4        9.84       -5.05      5.05 o
 -13   0   5       84.32       78.81     11.55 o
 -11   0   5        7.60        8.55      3.07 o
  -9   0   5     1131.86     1142.36     25.86 o
  -7   0   5       65.70       68.46      8.64 o
  -5   0   5        0.23       -0.12      2.00 o
  -3   0   5      592.50      548.96     12.57 o
  -1   0   5     2529.17     2714.25     47.37 o
   1   0   5     2542.66     2660.13     30.96 o
   3   0   5     1919.40     2157.04     20.83 o
   5   0   5       73.98       67.98      3.30 o
   7   0   5       47.05       50.42      8.49 o
   9   0   5      145.10      140.61     12.82 o
  11   0   5       60.30       52.13      8.11 o
  13   0   5        0.53        6.88      5.11 o
 -14   1   5        1.41        9.76      5.64 o
 -13   1   5       90.00       89.69      8.19 o
 -12   1   5        6.37        7.79      3.28 o
 -11   1   5        3.52       -0.01      5.05 o
 -10   1   5        2.78        2.08      2.61 o
  -9   1   5      195.01      192.81     10.16 o
  -8   1   5        1.41        2.35      1.92 o
  -7   1   5      234.49      224.59      7.03 o
  -6   1   5       25.77       29.97      2.62 o
  -5   1   5       77.43       79.63      3.77 o
  -4   1   5       37.95       43.92      2.82 o
  -3   1   5     2101.51     2034.37     23.29 o
  -2   1   5      127.05      133.06      4.52 o
  -1   1   5     1595.50     1599.53     22.17 o
   0   1   5       96.62       99.46      4.09 o
   1   1   5      318.51      306.64      8.46 o
   2   1   5        3.24        6.91      1.68 o
   3   1   5     6243.46     6250.96     55.97 o
   4   1   5      860.78      940.51     10.80 o
   5   1   5      979.82      960.08     11.76 o
   6   1   5      151.17      144.42      5.05 o
   7   1   5      199.83      194.18      6.06 o
   8   1   5       70.90       69.59      3.44 o
   9   1   5      180.21      175.60      5.67 o
  10   1   5       18.83       17.86      2.18 o
  11   1   5        1.04       -1.36      5.67 o
  12   1   5       23.60       25.10      4.51 o
  13   1   5        0.97        4.59      4.76 o
  14   1   5       94.20       89.32      8.43 o
 -13   2   5        2.67        2.76      2.95 o
 -12   2   5       54.13       47.67      8.26 o
 -11   2   5        8.68       12.45      3.85 o
 -10   2   5       32.70       27.41      4.62 o
  -9   2   5      113.79      114.20      7.98 o
  -8   2   5       99.13       86.71      6.82 o
  -7   2   5        0.02        0.38      1.47 o
  -6   2   5       47.00       59.67      3.62 o
  -5   2   5     1115.67     1068.33     13.63 o
  -4   2   5      587.87      658.55     10.97 o
  -3   2   5     1044.06     1092.56     15.93 o
  -2   2   5       79.24       92.01      3.89 o
  -1   2   5      161.18      171.82      4.77 o
   0   2   5      506.86      563.48     13.45 o
   1   2   5      820.19      660.53     72.73 o
   2   2   5     1427.61     1566.95     49.10 o
   3   2   5      860.50      891.52     17.87 o
   4   2   5      230.98      209.34      6.44 o
   5   2   5      117.57       96.56      5.82 o
   6   2   5        7.38        4.84      1.03 o
   7   2   5      561.75      524.45     12.16 o
   8   2   5      242.41      234.18      6.31 o
   9   2   5      216.52      215.58      6.46 o
  10   2   5      425.89      417.20     12.61 o
  11   2   5      374.19      386.50     17.13 o
  12   2   5        0.17        9.36     10.34 o
  13   2   5       74.37       76.69     11.75 o
 -12   3   5        0.90       -1.56      2.97 o
 -11   3   5        3.93        5.64      3.97 o
 -10   3   5      155.28      144.95      9.66 o
  -9   3   5        7.14       11.59      4.47 o
  -8   3   5       10.78       13.88      3.48 o
  -7   3   5      857.57      884.66     24.06 o
  -6   3   5        1.38        1.60      1.39 o
  -5   3   5      241.20      246.19      7.20 o
  -4   3   5        0.33        1.63      1.24 o
  -3   3   5       82.42       75.10      3.64 o
  -2   3   5       37.95       35.58      2.46 o
  -1   3   5      861.86      861.52     12.78 o
   0   3   5     1136.95     1223.46     18.98 o
   1   3   5      588.52      610.58     13.87 o
   2   3   5       97.11       85.75      5.95 o
   3   3   5     2936.37     2937.38     35.54 o
   4   3   5      443.96      455.15     11.92 o
   5   3   5       62.75       52.38      2.83 o
   6   3   5      409.68      411.65     13.97 o
   7   3   5       13.42       15.14      2.67 o
   8   3   5      109.99      102.81      4.93 o
   9   3   5     1089.45     1108.09     40.02 o
  10   3   5      325.89      337.75     22.33 o
  11   3   5        8.69        3.58      4.58 o
  12   3   5       16.80       28.74      8.64 o
 -11   4   5      298.09      307.70     31.24 o
 -10   4   5        4.19        9.53      3.61 o
  -9   4   5      295.65      314.04     14.17 o
  -8   4   5       20.58       17.63      3.93 o
  -7   4   5      882.33      855.51     22.56 o
  -6   4   5      671.19      655.11     18.82 o
  -5   4   5      998.56     1022.03     21.15 o
  -4   4   5      184.68      193.25      6.59 o
  -3   4   5       80.13       81.25      4.18 o
  -2   4   5      163.45      168.07      5.61 o
  -1   4   5      456.85      454.09     15.20 o
   0   4   5      163.75      168.23      7.45 o
   1   4   5      300.51      272.72     11.56 o
   2   4   5        0.11        0.88      0.58 o
   3   4   5      354.54      371.01      9.24 o
   4   4   5       49.31       48.27      3.82 o
   5   4   5       31.77       31.49      6.35 o
   6   4   5       31.70       24.10      2.90 o
   7   4   5       93.24       86.10     15.87 o
   8   4   5       31.55       24.80      7.40 o
   9   4   5        6.73       -1.70      4.70 o
  10   4   5       34.81       42.14      9.11 o
  11   4   5       98.93      116.83     14.34 o
 -10   5   5       15.80       17.09      7.90 o
  -9   5   5        4.84       -1.76      4.14 o
  -8   5   5       19.06       16.90     11.25 o
  -7   5   5      140.06      149.77      9.95 o
  -6   5   5       68.65       78.63      7.22 o
  -5   5   5        4.15        3.04      3.20 o
  -4   5   5        0.47        3.88      2.72 o
  -3   5   5      108.05      102.07      7.33 o
  -2   5   5      113.17      121.14      7.51 o
  -1   5   5        9.69        5.35      2.28 o
   0   5   5       12.89       12.62      2.46 o
   1   5   5      150.94      141.73      5.75 o
   2   5   5        1.27        3.00      1.31 o
   3   5   5      672.66      622.50     15.34 o
   4   5   5       62.20       70.23      6.52 o
   5   5   5        2.25        1.74      6.41 o
   6   5   5       22.78       41.96      8.52 o
   7   5   5      104.79      116.07     13.52 o
   8   5   5        0.32        3.58      4.76 o
   9   5   5       55.15       46.55     10.05 o
  -9   6   5      102.81      111.54     16.69 o
  -8   6   5      160.17      172.11     14.28 o
  -7   6   5       37.37       38.88      6.10 o
  -6   6   5       50.09       47.99      9.90 o
  -5   6   5       73.93       71.58      7.08 o
  -4   6   5       14.50        9.71      3.49 o
  -3   6   5       77.60       83.92      8.35 o
  -2   6   5        2.83        7.14      2.84 o
  -1   6   5       34.67       27.07      4.15 o
   0   6   5      179.90      181.93      9.01 o
   1   6   5        7.80        7.31      2.50 o
   2   6   5      485.60      501.10     19.15 o
   3   6   5       44.77       31.21      7.99 o
   4   6   5        0.83        0.53      5.58 o
   5   6   5       36.00       31.85      8.40 o
   6   6   5        7.96       10.52      5.94 o
   7   6   5       10.29       20.28      7.23 o
  -8   7   5        0.17        3.35      5.88 o
  -7   7   5        1.17        1.27      5.61 o
  -6   7   5       12.57        8.92      5.32 o
  -5   7   5        5.60        3.99      4.73 o
  -4   7   5       39.84       45.04     11.70 o
  -3   7   5      140.04      146.00     17.63 o
  -2   7   5        3.37       16.10      6.64 o
  -1   7   5        4.38       10.52      5.76 o
   0   7   5       87.10       83.22     13.11 o
   1   7   5       90.66       96.15     13.05 o
   2   7   5       18.25       13.75      5.52 o
   3   7   5      190.66      210.57     18.75 o
   4   7   5       95.29       96.21     13.87 o
   5   7   5       72.66       68.23     11.81 o
  -1   8   5        1.98       -5.52      5.52 o
   0   8   5        0.30        5.58      6.41 o
 -14   0   6       12.19       21.51      6.93 o
 -12   0   6      143.57      140.18     10.30 o
 -10   0   6       24.23       20.94      5.64 o
  -8   0   6        1.76        1.68      2.45 o
  -6   0   6      617.15      561.21     18.25 o
  -4   0   6      788.77      821.11     17.55 o
  -2   0   6     2146.19     2175.61     30.26 o
   0   0   6     3764.50     3790.20     62.06 o
   2   0   6       27.63       19.33      2.53 o
   4   0   6      690.24      556.27      8.71 o
   6   0   6      193.75      152.45      5.64 o
   8   0   6        0.02       -1.24      2.62 o
  10   0   6       21.11       15.93      5.52 o
  12   0   6      878.79      906.51     34.73 o
  14   0   6       65.87       60.65      9.87 o
 -14   1   6       10.35        8.43      3.57 o
 -13   1   6        4.08        8.39      2.89 o
 -12   1   6       92.53       89.92      8.32 o
 -11   1   6       20.40       16.36      3.54 o
 -10   1   6        0.97        4.02      2.78 o
  -9   1   6       17.56       19.03      4.70 o
  -8   1   6      334.76      330.15     13.13 o
  -7   1   6      507.80      502.51     11.83 o
  -6   1   6      463.94      466.25     10.10 o
  -5   1   6        0.41        0.14      1.24 o
  -4   1   6        1.94        3.08      1.21 o
  -3   1   6      825.88      862.95     14.01 o
  -2   1   6     2008.83     2011.62     28.30 o
  -1   1   6      485.31      532.18     11.69 o
   0   1   6      152.56      158.60      4.90 o
   1   1   6     2394.83     2649.71     34.26 o
   2   1   6       58.05       52.31      2.82 o
   3   1   6      250.09      274.27      5.02 o
   4   1   6      113.93       96.14      2.60 o
   5   1   6      532.58      558.23      8.73 o
   6   1   6       71.99       79.27      3.82 o
   7   1   6       22.35       21.09      2.43 o
   8   1   6      128.83      133.18      5.45 o
   9   1   6       44.73       46.76      3.42 o
  10   1   6       50.43       51.39      5.35 o
  11   1   6        1.10       -1.27      2.94 o
  12   1   6       91.77       91.35      7.75 o
  13   1   6       11.59       15.41      4.12 o
  14   1   6        3.25       -0.24      4.70 o
 -13   2   6       76.74       67.88     10.11 o
 -12   2   6       15.20       18.60      5.91 o
 -11   2   6        6.19        5.01      2.98 o
 -10   2   6      240.99      236.59     12.17 o
  -9   2   6       50.07       54.12      5.96 o
  -8   2   6        0.58        1.26      2.47 o
  -7   2   6        2.99        0.49      1.76 o
  -6   2   6      550.10      562.78     11.46 o
  -5   2   6      236.40      222.29      6.02 o
  -4   2   6      588.03      577.98     10.58 o
  -3   2   6      314.80      343.13      9.29 o
  -2   2   6     1654.16     1732.81     20.97 o
  -1   2   6      427.96      485.84      8.85 o
   0   2   6     6264.78     6323.47     83.80 o
   1   2   6      866.07      838.69     37.91 o
   2   2   6       85.34       80.69      5.24 o
   3   2   6      745.74      777.20     17.03 o
   4   2   6      627.95      657.71     12.92 o
   5   2   6       39.86       36.30      2.06 o
   6   2   6      847.31      837.06     13.26 o
   7   2   6       35.71       34.77      3.65 o
   8   2   6      447.80      448.57     14.76 o
   9   2   6       57.29       46.35      3.74 o
  10   2   6       37.54       41.07      9.23 o
  11   2   6        2.74       10.30      3.24 o
  12   2   6        8.30        9.11      5.41 o
  13   2   6        0.01       -5.11      5.11 o
 -12   3   6       52.89       59.02      9.14 o
 -11   3   6        0.67       -0.24      3.49 o
 -10   3   6      471.20      464.51     28.94 o
  -9   3   6      408.86      406.05     24.18 o
  -8   3   6     1061.92     1085.18     26.07 o
  -7   3   6      147.41      160.93      7.63 o
  -6   3   6        4.25        3.85      1.75 o
  -5   3   6      120.97      129.83      5.43 o
  -4   3   6      682.01      685.67     12.19 o
  -3   3   6      172.66      162.98      5.45 o
  -2   3   6       50.17       34.41      2.43 o
  -1   3   6      166.98      167.65      5.19 o
   0   3   6      174.93      159.90      4.38 o
   1   3   6       87.81       91.44      6.38 o
   2   3   6      116.98       91.02      6.41 o
   3   3   6       43.28       46.60      4.58 o
   4   3   6      351.07      316.79      8.97 o
   5   3   6        2.42        2.07      1.74 o
   6   3   6     1181.79     1171.70     35.50 o
   7   3   6      878.24      881.87     22.36 o
   8   3   6      383.91      418.74     15.43 o
   9   3   6        7.00        8.40      5.35 o
  10   3   6      285.02      311.18     21.69 o
  11   3   6       41.77       44.49      9.70 o
  12   3   6      114.30      129.59     15.46 o
 -11   4   6        0.01        3.52      8.61 o
 -10   4   6        6.59       13.43      4.31 o
  -9   4   6      185.54      182.93     11.15 o
  -8   4   6        0.02        0.26      5.26 o
  -7   4   6       19.26       16.90      3.95 o
  -6   4   6      119.03      124.90      8.46 o
  -5   4   6       25.69       26.28      5.16 o
  -4   4   6        0.93        2.49      1.83 o
  -3   4   6      449.79      462.89     11.18 o
  -2   4   6       24.40       23.29      2.47 o
  -1   4   6        4.22        3.81      2.03 o
   0   4   6     2131.04     2149.08     26.33 o
   1   4   6       80.84       67.20      9.02 o
   2   4   6      388.25      400.48     13.47 o
   3   4   6      258.42      243.42     10.03 o
   4   4   6       47.40       54.72      4.16 o
   5   4   6       20.99       17.07      2.50 o
   6   4   6      364.58      330.49     21.01 o
   7   4   6      268.79      158.60     63.65 o
   8   4   6        0.37        1.88      4.06 o
   9   4   6        8.84        9.87      5.29 o
  10   4   6       98.23      113.72     14.10 o
 -10   5   6      326.93      374.47     17.13 o
  -9   5   6       16.87       19.34      4.65 o
  -8   5   6       34.79       28.71      5.23 o
  -7   5   6       10.10        6.08      3.30 o
  -6   5   6        8.71        3.48      4.14 o
  -5   5   6       17.78       14.12      3.59 o
  -4   5   6        4.18        4.84      2.23 o
  -3   5   6        8.90       10.51      2.87 o
  -2   5   6       15.44        9.01      2.73 o
  -1   5   6      184.39      181.93     20.28 o
   0   5   6      206.47      190.81      7.99 o
   1   5   6       84.34       86.36      4.15 o
   2   5   6       96.12       70.66     14.31 o
   3   5   6        6.09        5.39      2.46 o
   4   5   6        9.13        9.61      2.59 o
   5   5   6       29.34       17.63      3.40 o
   6   5   6       13.70        8.64      5.35 o
   7   5   6        7.45        2.35      4.00 o
   8   5   6      199.52      235.08     19.92 o
   9   5   6       39.56       52.54     10.46 o
  -9   6   6       73.67       75.73      8.46 o
  -8   6   6        3.16        2.87      3.21 o
  -7   6   6        6.11        0.89      3.31 o
  -6   6   6      114.72      114.01     11.64 o
  -5   6   6        0.00        2.74      2.58 o
  -4   6   6       51.53       60.75      6.46 o
  -3   6   6        0.91        4.59      2.61 o
  -2   6   6       53.93       50.62      7.17 o
  -1   6   6       44.85       37.79      4.62 o
   0   6   6      469.11      463.84     14.01 o
   1   6   6      155.67      167.73     16.51 o
   2   6   6      121.01      118.87      9.82 o
   3   6   6       25.42       12.12      3.85 o
   4   6   6       23.04       20.75      7.17 o
   5   6   6       17.71       18.28      7.76 o
   6   6   6      242.45      260.88     21.04 o
   7   6   6       23.11       18.45      7.52 o
  -7   7   6       44.78       57.59      7.82 o
  -6   7   6       10.19       12.38      4.16 o
  -5   7   6        0.31        4.87      3.31 o
  -4   7   6       13.40       13.16      6.58 o
  -3   7   6       79.49       89.04     13.46 o
  -2   7   6        5.70        7.11      6.17 o
  -1   7   6       73.28       65.47     11.70 o
   0   7   6       40.00       47.72     10.17 o
   1   7   6       41.51       50.84     14.84 o
   2   7   6       18.28       16.51      7.35 o
   3   7   6        0.21       -6.29      6.29 o
   4   7   6        0.89        4.41      5.76 o
 -13   0   7        8.01       11.70      5.88 o
 -11   0   7      202.40      195.35     16.34 o
  -9   0   7      498.51      469.74     23.51 o
  -7   0   7      317.15      312.12     12.51 o
  -5   0   7     1131.61     1194.36     23.74 o
  -3   0   7       12.36       21.48      3.16 o
  -1   0   7      346.70      415.56     16.34 o
   1   0   7     1582.50     1711.00     35.09 o
   3   0   7        2.31        1.97      1.29 o
   5   0   7      195.75      193.81      5.11 o
   7   0   7      118.40      113.13     13.13 o
   9   0   7      739.47      753.77     27.27 o
  11   0   7       17.92       11.70      4.82 o
  13   0   7       13.10       11.40      5.52 o
 -14   1   7        0.11        3.38      3.44 o
 -13   1   7       43.12       36.85      4.99 o
 -12   1   7       69.32       65.48      6.11 o
 -11   1   7       12.82       14.83      4.24 o
 -10   1   7       57.11       51.74      6.19 o
  -9   1   7      268.65      269.54     12.79 o
  -8   1   7       64.68       63.08      6.21 o
  -7   1   7       45.30       38.75      4.71 o
  -6   1   7       66.20       73.14      4.21 o
  -5   1   7     2003.45     2021.32     26.90 o
  -4   1   7      121.24      133.96      6.49 o
  -3   1   7     3167.88     3198.62     42.11 o
  -2   1   7      117.17      134.82      6.35 o
  -1   1   7      343.89      383.51     10.33 o
   0   1   7      570.09      651.55     11.32 o
   1   1   7     1493.36     1405.73     20.90 o
   2   1   7       39.23       55.58      3.16 o
   3   1   7      898.68      834.24     12.46 o
   4   1   7       60.16       67.34      2.41 o
   5   1   7      539.47      521.67     11.24 o
   6   1   7      364.72      375.31      7.46 o
   7   1   7      333.74      333.32      8.46 o
   8   1   7       35.85       41.51      3.92 o
   9   1   7      280.13      283.12     11.07 o
  10   1   7      144.34      144.95      8.54 o
  11   1   7       26.24       36.91      5.00 o
  12   1   7       64.46       67.68      6.87 o
  13   1   7       20.89       38.44      8.23 o
  14   1   7       40.33       39.20      7.88 o
 -13   2   7      117.05      114.01     13.16 o
 -12   2   7      224.33      209.06     13.81 o
 -11   2   7      570.98      576.36     20.46 o
 -10   2   7      106.14      114.18     10.96 o
  -9   2   7       19.22       12.90      3.99 o
  -8   2   7       78.82       81.05      7.02 o
  -7   2   7      233.08      233.29     16.72 o
  -6   2   7      407.62      404.02      9.94 o
  -5   2   7        3.77        1.59      1.39 o
  -4   2   7       68.43       78.54      3.99 o
  -3   2   7      810.77      851.74     14.70 o
  -2   2   7      620.52      660.57     11.96 o
  -1   2   7      382.55      369.48     10.18 o
   0   2   7       22.78       19.01      1.93 o
   1   2   7        7.59       18.24      1.65 o
   2   2   7       83.49       74.31      7.54 o
   3   2   7     1519.61     1532.21     26.35 o
   4   2   7        2.59        3.34      1.29 o
   5   2   7        3.90        3.65      0.49 o
   6   2   7       49.36       49.14      2.68 o
   7   2   7      261.85      260.81      7.39 o
   8   2   7      106.62      103.69      7.72 o
   9   2   7      207.66      200.59      7.37 o
  10   2   7       60.40       56.21      5.35 o
  11   2   7       32.84       38.38      7.93 o
  12   2   7       27.28       25.15      7.70 o
  13   2   7       22.00       20.33      7.11 o
 -12   3   7       72.19       64.56      7.55 o
 -11   3   7      118.69      120.27     10.31 o
 -10   3   7        4.07        0.62      6.23 o
  -9   3   7      139.21      153.71     10.16 o
  -8   3   7       83.75       90.76      7.60 o
  -7   3   7       26.61       27.70      4.52 o
  -6   3   7      274.84      294.38     10.00 o
  -5   3   7      318.84      312.16      8.62 o
  -4   3   7        0.42        1.23      1.40 o
  -3   3   7     1737.42     1731.58     24.20 o
  -2   3   7       82.40       79.32      3.68 o
  -1   3   7      347.00      375.01      8.72 o
   0   3   7      109.60      100.04      4.22 o
   1   3   7      365.43      371.84     16.98 o
   2   3   7        0.00       -0.30      3.38 o
   3   3   7       99.44      103.85      6.98 o
   4   3   7        9.46        8.94      1.59 o
   5   3   7      505.39      479.03     15.47 o
   6   3   7        4.55        2.58      2.23 o
   7   3   7      197.02      190.76     10.29 o
   8   3   7       70.11       72.40      9.99 o
   9   3   7       19.48       23.74      6.46 o
  10   3   7        6.96        5.05      5.05 o
  11   3   7       87.70      107.19     13.93 o
 -12   4   7       14.30       22.57      6.70 o
 -11   4   7       55.16       41.14      6.93 o
 -10   4   7        1.59        3.35      8.67 o
  -9   4   7       12.86       18.07      4.24 o
  -8   4   7       11.47       22.12      4.52 o
  -7   4   7        1.74        0.76      2.29 o
  -6   4   7        7.81        7.10      4.41 o
  -5   4   7        3.68       -1.56      2.43 o
  -4   4   7        8.93        6.62      2.24 o
  -3   4   7     1585.31     1533.72     22.49 o
  -2   4   7       10.77        9.63      1.94 o
  -1   4   7       67.38       75.23      7.54 o
   0   4   7      246.18      241.20      7.97 o
   1   4   7       14.01       11.22      4.70 o
   2   4   7       14.76       13.16      5.29 o
   3   4   7     1134.06     1092.27     48.22 o
   4   4   7      766.01      746.34     20.20 o
   5   4   7      807.11      825.62     15.78 o
   6   4   7        1.52        0.92      1.09 o
   7   4   7        0.40        0.35      3.88 o
   8   4   7       32.20       34.14      8.05 o
   9   4   7      307.73      323.99     22.74 o
  10   4   7        5.37        4.82      5.11 o
 -11   5   7        0.10        5.00      4.41 o
 -10   5   7       30.57       33.51      6.15 o
  -9   5   7      134.41      154.46     11.19 o
  -8   5   7       10.93       12.53      6.05 o
  -7   5   7       30.14       28.03      5.09 o
  -6   5   7       39.06       44.59      5.87 o
  -5   5   7        1.42        7.72      3.09 o
  -4   5   7        0.79        0.37      2.10 o
  -3   5   7      601.18      641.67     18.36 o
  -2   5   7        6.68        6.82      3.91 o
  -1   5   7      892.86      898.04     19.83 o
   0   5   7        0.73        0.32      1.45 o
   1   5   7       18.26       16.05      3.45 o
   2   5   7       82.59       74.87      6.82 o
   3   5   7      393.69      374.37     12.15 o
   4   5   7        4.93       -1.40      1.96 o
   5   5   7        0.15        1.06      4.17 o
   6   5   7       21.69       18.51      6.29 o
   7   5   7      193.27      180.66     17.51 o
   8   5   7       29.11       19.34      6.64 o
  -9   6   7        0.00       -4.15      5.11 o
  -8   6   7        3.59        1.66      3.18 o
  -7   6   7        8.88       14.87      5.41 o
  -6   6   7        9.10        3.58      3.36 o
  -5   6   7        3.47       -2.44      4.82 o
  -4   6   7       21.34       30.15      6.76 o
  -3   6   7       96.52      106.06     10.52 o
  -2   6   7       22.26       25.82      5.58 o
  -1   6   7        7.41       10.89      4.76 o
   0   6   7       49.88       32.15      8.93 o
   1   6   7        1.53        0.41      4.53 o
   2   6   7      210.56      193.82     17.98 o
   3   6   7      238.15      241.40     14.15 o
   4   6   7        8.78       10.75      6.70 o
   5   6   7       17.11       10.93      5.58 o
   6   6   7      276.99      331.05     24.10 o
  -7   7   7       11.24       12.81      5.99 o
  -4   7   7        0.30       -4.23      5.58 o
  -3   7   7      288.10      270.93     23.04 o
  -2   7   7        7.28       15.99      6.99 o
  -1   7   7        1.55        8.76      5.76 o
   0   7   7        1.34        1.12      5.11 o
   1   7   7        5.40        9.11      5.55 o
   2   7   7       37.93       46.37     10.40 o
   3   7   7      169.23      218.50     20.10 o
 -14   0   8        1.05        6.52      5.17 o
 -12   0   8      280.70      268.57     20.45 o
 -10   0   8       97.93      113.42     12.64 o
  -8   0   8     1035.97     1034.98     35.97 o
  -6   0   8     1947.89     1887.53     59.24 o
  -4   0   8      180.02      179.71      8.63 o
  -2   0   8     3692.18     3813.18     69.99 o
   0   0   8      558.31      561.25     19.81 o
   2   0   8     1464.63     1415.10     32.09 o
   4   0   8     1672.83     1680.82     19.79 o
   6   0   8       31.30       33.11      2.22 o
   8   0   8      171.06      163.61     11.81 o
  10   0   8        0.92        0.53      2.64 o
  12   0   8      162.46      171.90     14.81 o
 -14   1   8      230.99      214.04     13.69 o
 -13   1   8        0.32       -1.26      3.37 o
 -12   1   8        4.83        3.87      2.89 o
 -11   1   8       67.70       66.11      6.05 o
 -10   1   8      212.21      198.01     11.90 o
  -9   1   8        4.32        2.44      3.17 o
  -8   1   8       55.73       45.63      7.58 o
  -7   1   8      281.01      278.93     18.25 o
  -6   1   8      563.77      575.71     14.00 o
  -5   1   8       67.83       72.36      6.72 o
  -4   1   8       64.00       85.51      5.00 o
  -3   1   8        0.06        2.59      2.10 o
  -2   1   8      214.57      202.91      8.20 o
  -1   1   8      299.66      365.72      8.99 o
   0   1   8     1077.44     1019.42     16.09 o
   1   1   8      287.94      279.86      7.73 o
   2   1   8       12.02       18.97      2.20 o
   3   1   8      105.73      118.33      4.62 o
   4   1   8      330.64      328.63      6.33 o
   5   1   8      296.57      303.38      6.83 o
   6   1   8      907.85      927.83     12.76 o
   7   1   8        6.56        8.18      2.03 o
   8   1   8       51.91       53.30      3.67 o
   9   1   8      172.02      173.96      8.93 o
  10   1   8       75.79       84.19     12.25 o
  11   1   8       97.48      103.74      7.74 o
  12   1   8      496.09      524.87     27.86 o
  13   1   8        8.23        2.88      5.23 o
 -13   2   8       29.79       28.09      7.58 o
 -12   2   8        9.76       12.58      5.17 o
 -11   2   8       35.38       30.39      5.75 o
 -10   2   8        2.99        3.85      3.25 o
  -9   2   8       71.42       63.42      6.81 o
  -8   2   8      514.60      504.86     19.75 o
  -7   2   8       34.00       41.24      7.55 o
  -6   2   8      490.78      477.05     12.88 o
  -5   2   8      187.47      194.81      6.83 o
  -4   2   8       77.01       68.79      4.75 o
  -3   2   8        0.47        2.03      1.56 o
  -2   2   8      231.18      214.50      9.70 o
  -1   2   8       10.07        3.36      1.49 o
   0   2   8       69.27       54.52      3.72 o
   1   2   8       13.87       12.69      1.87 o
   2   2   8      618.78      582.36     20.66 o
   3   2   8       61.65       51.38      2.04 o
   4   2   8      455.46      395.22     20.06 o
   5   2   8       10.37       10.23      1.22 o
   6   2   8      201.06      203.97      5.44 o
   7   2   8      389.12      388.94      9.13 o
   8   2   8      180.85      207.83     11.21 o
   9   2   8        0.01        0.13      1.56 o
  10   2   8       56.03       58.71      9.58 o
  11   2   8        4.03       15.81      5.94 o
  12   2   8       41.14       33.79      8.76 o
 -13   3   8        4.77        6.11      5.52 o
 -12   3   8       54.67       65.35     10.52 o
 -11   3   8        2.44        1.23      3.29 o
 -10   3   8        6.69       -1.95      2.92 o
  -9   3   8        1.83       -1.18      2.94 o
  -8   3   8       73.67       79.33      7.34 o
  -7   3   8       81.53       75.25      6.85 o
  -6   3   8     1187.70     1194.93     26.98 o
  -5   3   8       10.03        5.77      2.04 o
  -4   3   8      465.00      464.09     11.75 o
  -3   3   8      125.63      114.20      5.43 o
  -2   3   8      389.19      383.74      8.51 o
  -1   3   8        5.79        5.19      1.59 o
   0   3   8     1216.25     1132.87     52.49 o
   1   3   8        6.04        3.03      0.91 o
   2   3   8       16.79       15.59      3.45 o
   3   3   8      180.09      196.86      9.89 o
   4   3   8        0.08        1.72      2.08 o
   5   3   8      193.38      187.62      7.93 o
   6   3   8      978.16      947.29     19.11 o
   7   3   8        3.23        7.88      5.00 o
   8   3   8       42.02       28.44      6.99 o
   9   3   8        1.01        8.64      5.11 o
  10   3   8      177.60      221.91     18.81 o
  11   3   8       30.20       27.03      7.99 o
 -12   4   8       77.06       63.59     10.58 o
 -11   4   8        8.90       13.42      4.90 o
 -10   4   8       58.37       53.07      7.00 o
  -9   4   8       36.62       33.96      5.78 o
  -8   4   8       15.47       29.36      4.94 o
  -7   4   8       21.62       16.27      6.35 o
  -6   4   8      218.44      215.13     11.50 o
  -5   4   8        2.32       -0.38      3.17 o
  -4   4   8      525.77      511.58     16.24 o
  -3   4   8       80.21       78.16      4.79 o
  -2   4   8      129.31      122.27      5.41 o
  -1   4   8       65.89       61.01      3.54 o
   0   4   8      123.78      120.77     12.46 o
   1   4   8      203.51      225.26     16.40 o
   2   4   8      441.60      424.72     22.86 o
   3   4   8        0.95       -1.06      2.44 o
   4   4   8      157.42      167.35      7.80 o
   5   4   8       40.25       41.29      3.57 o
   6   4   8        5.19       11.00      3.57 o
   7   4   8        3.99        2.94      4.82 o
   8   4   8      125.66      152.74     15.52 o
   9   4   8        0.48        3.58      5.41 o
  10   4   8      200.06      210.57     19.51 o
 -11   5   8        4.13       -5.00      5.00 o
 -10   5   8        4.36       10.83      4.19 o
  -9   5   8        1.33        2.64      3.86 o
  -8   5   8        0.81        3.58      3.12 o
  -7   5   8        2.33        0.82      2.91 o
  -6   5   8      689.86      714.59     21.99 o
  -5   5   8       15.91       19.35      4.28 o
  -4   5   8      159.21      164.89      7.69 o
  -3   5   8        0.25        2.45      1.87 o
  -2   5   8        1.04        2.81      2.52 o
  -1   5   8      239.97      244.16     14.96 o
   0   5   8     1321.00     1275.12    110.05 o
   1   5   8      377.17      359.14     22.74 o
   2   5   8      221.05      225.34     11.46 o
   3   5   8      242.32      248.20     30.09 o
   4   5   8      230.45      219.86      9.24 o
   5   5   8       74.92       77.95     11.52 o
   6   5   8      251.36      247.18     20.10 o
   7   5   8       77.28       95.32     13.11 o
   8   5   8       47.50       29.85      8.99 o
  -8   6   8        9.46       22.47      5.35 o
  -7   6   8       34.14       19.92      4.72 o
  -6   6   8      211.07      211.01     12.66 o
  -5   6   8       20.33       17.43      8.67 o
  -4   6   8       83.31       88.49      7.76 o
  -3   6   8      151.19      140.73      9.10 o
  -2   6   8        9.93        9.64      5.52 o
  -1   6   8       11.18       12.58      6.70 o
   0   6   8      116.78      143.51     15.99 o
   1   6   8       17.94       19.81      7.88 o
   2   6   8        3.55        3.76      5.41 o
   3   6   8        1.75        0.38      3.66 o
   4   6   8       56.59       62.63      7.91 o
   5   6   8        0.63        1.12      5.76 o
 -13   0   9       76.50       82.57     12.52 o
 -11   0   9        4.55        9.46      5.64 o
  -9   0   9     1547.38     1513.72     47.90 o
  -7   0   9       37.12       36.97      7.52 o
  -5   0   9       38.90       54.49      5.36 o
  -3   0   9     1793.03     1755.14     30.39 o
  -1   0   9        6.51        9.64      3.94 o
   1   0   9       18.67       16.10      3.76 o
   3   0   9      329.62      321.41     13.81 o
   5   0   9      444.05      433.96     11.33 o
   7   0   9       49.26       47.96      6.35 o
   9   0   9     1889.63     1888.55     47.54 o
  11   0   9       65.01       59.00      8.87 o
 -14   1   9       29.71       22.16      7.82 o
 -13   1   9       42.02       55.77      7.28 o
 -12   1   9        9.00       10.45      4.94 o
 -11   1   9      285.97      292.60     15.07 o
 -10   1   9       30.73       24.45      5.17 o
  -9   1   9      167.72      172.96     15.57 o
  -8   1   9        1.35       -3.70      4.94 o
  -7   1   9        1.68       -1.18      4.23 o
  -6   1   9       71.81       76.87      9.52 o
  -5   1   9      948.32      940.91     18.26 o
  -4   1   9      309.02      326.34     10.01 o
  -3   1   9       23.04       16.78      3.02 o
  -2   1   9        5.46        5.21      1.71 o
  -1   1   9      849.75      825.12     12.98 o
   0   1   9       56.08       56.90      3.20 o
   1   1   9     1435.86     1405.31     23.68 o
   2   1   9       46.37       47.65      3.40 o
   3   1   9      152.44      140.81      5.42 o
   4   1   9       30.85       28.61      2.10 o
   5   1   9      821.45      799.03     12.75 o
   6   1   9       24.34       20.27      1.50 o
   7   1   9       11.21       10.92      1.63 o
   8   1   9       75.74       76.97      4.36 o
   9   1   9       86.66      102.89      6.96 o
  10   1   9       90.14       90.99      6.90 o
  11   1   9       96.12      106.84     12.28 o
  12   1   9       43.94       35.32      8.29 o
  13   1   9       49.67       53.48      9.34 o
 -13   2   9        0.09       -5.29      5.29 o
 -12   2   9       65.37       56.77     10.40 o
 -11   2   9       36.46       36.98      6.25 o
 -10   2   9      156.72      146.43     10.74 o
  -9   2   9      504.45      498.52     18.87 o
  -8   2   9      246.06      219.77     12.07 o
  -7   2   9        6.44        6.90      3.05 o
  -6   2   9        2.89        1.03      2.78 o
  -5   2   9       73.71       64.69      4.77 o
  -4   2   9      469.02      510.31     15.54 o
  -3   2   9      549.92      510.11     13.08 o
  -2   2   9       94.40       90.45      5.50 o
  -1   2   9       63.52       50.60      6.05 o
   0   2   9        8.23        7.09      1.65 o
   1   2   9       19.65       25.17      2.49 o
   2   2   9      163.85      155.05      4.48 o
   3   2   9     3102.19     2911.77     82.97 o
   4   2   9        8.21        8.59      1.59 o
   5   2   9      157.00      159.27      5.96 o
   6   2   9        4.91        1.43      2.00 o
   7   2   9      393.94      392.11     11.01 o
   8   2   9      164.11      170.27      6.33 o
   9   2   9      513.58      555.31     27.27 o
  10   2   9        8.27       11.70      5.41 o
  11   2   9       11.49       13.75      7.35 o
  12   2   9       37.92       29.74      8.11 o
 -13   3   9       52.14       59.00     10.58 o
 -12   3   9        2.43       16.69      6.88 o
 -11   3   9       55.90       60.00      7.56 o
 -10   3   9       74.58       52.50      6.91 o
  -9   3   9        8.87        8.89      3.51 o
  -8   3   9       57.98       53.29      7.23 o
  -7   3   9        1.92        3.14      2.77 o
  -6   3   9      301.11      287.13     13.03 o
  -5   3   9        2.22       -1.80      2.02 o
  -4   3   9       76.06       68.12      4.77 o
  -3   3   9      131.70      121.90      7.98 o
  -2   3   9       11.13       13.70      3.44 o
  -1   3   9      212.59      199.11      8.23 o
   0   3   9       10.39        6.22      2.12 o
   1   3   9      305.89      242.41     43.96 o
   2   3   9        8.53        8.08      2.82 o
   3   3   9        2.36        3.34      2.91 o
   4   3   9      137.68      138.17     12.17 o
   5   3   9       16.25       19.84      1.81 o
   6   3   9       17.34       13.80      3.59 o
   7   3   9       74.18       78.40     10.46 o
   8   3   9      449.70      456.93     25.62 o
   9   3   9      394.74      442.06     25.98 o
  10   3   9        9.39       22.04      6.93 o
  11   3   9        0.21       16.87      6.41 o
 -12   4   9        1.53       -5.94      5.94 o
 -11   4   9        9.27       19.16      6.70 o
 -10   4   9        4.73        7.14      7.70 o
  -9   4   9      439.47      443.95     45.90 o
  -8   4   9        1.18        2.66      2.97 o
  -7   4   9      193.43      218.16     12.24 o
  -6   4   9        0.15        5.18      3.19 o
  -5   4   9       91.28       97.43      7.53 o
  -4   4   9       55.36       51.27      4.21 o
  -3   4   9     1203.22     1178.51     36.30 o
  -2   4   9       31.03       29.46      3.02 o
  -1   4   9      258.06      226.57     12.31 o
   0   4   9        5.42        1.06      3.58 o
   1   4   9      425.83      445.70     23.98 o
   2   4   9      444.24      447.82     24.15 o
   3   4   9      592.51      576.41     27.50 o
   4   4   9       83.58       76.69      5.09 o
   5   4   9      282.56      263.46     16.48 o
   6   4   9        7.61        8.67      6.91 o
   7   4   9        0.12        2.23      4.58 o
   8   4   9       74.30       90.27     12.58 o
   9   4   9      441.84      495.60     29.38 o
 -10   5   9        4.09        2.00      4.70 o
  -9   5   9       58.37       60.61      8.79 o
  -8   5   9        0.38       -1.58      2.88 o
  -7   5   9       11.57       11.58      3.80 o
  -6   5   9       72.94       57.30     10.70 o
  -5   5   9      178.22      180.56     14.40 o
  -4   5   9        1.93        6.47      3.16 o
  -3   5   9       11.40        7.01      2.48 o
  -2   5   9      238.89      249.43     10.71 o
  -1   5   9      178.82      202.52     17.98 o
   0   5   9       17.20       15.87      6.52 o
   1   5   9       30.32       37.32      7.88 o
   2   5   9       10.82       11.34      5.64 o
   3   5   9        0.01       -4.97     11.87 o
   4   5   9       27.73       34.40      5.80 o
   5   5   9        0.80        3.58      3.51 o
   6   5   9        0.15        0.65      4.94 o
   7   5   9        3.91        4.76      5.05 o
  -8   6   9       42.43       38.96      8.93 o
  -7   6   9       73.69       77.40     10.08 o
  -6   6   9        3.03        2.81      5.99 o
  -5   6   9        1.44        1.86      3.49 o
  -4   6   9      130.16      159.03     17.22 o
  -3   6   9      626.11      790.56     38.14 o
  -2   6   9      117.68      124.41     15.63 o
  -1   6   9       53.31       72.40     12.11 o
   0   6   9      142.29      178.54     18.10 o
   1   6   9       26.80       25.62      8.05 o
   2   6   9        1.53        2.88      5.23 o
   3   6   9      276.83      298.47     16.42 o
   4   6   9        6.75       -1.63      4.76 o
 -12   0  10        7.35       -0.88      5.11 o
 -10   0  10       58.36       68.23     10.93 o
  -8   0  10      101.76       75.34     10.93 o
  -6   0  10      525.91      495.66     24.68 o
  -4   0  10      333.27      346.86     13.16 o
  -2   0  10      476.53      488.95     15.72 o
   0   0  10      187.84      152.68     11.28 o
   2   0  10     2080.85     2034.06     44.72 o
   4   0  10      276.15      271.04     13.11 o
   6   0  10     1671.16     1671.67     29.50 o
   8   0  10      189.19      192.70     13.28 o
  10   0  10      482.50      529.63     24.33 o
 -13   1  10       13.33       10.87      6.70 o
 -12   1  10      695.63      747.00     25.74 o
 -11   1  10        0.19        0.39      3.49 o
 -10   1  10       10.38       11.49      4.07 o
  -9   1  10       30.59       26.50      5.25 o
  -8   1  10      269.13      276.15     20.07 o
  -7   1  10       67.55       71.61      7.15 o
  -6   1  10      774.33      752.92     22.00 o
  -5   1  10        2.19        2.94      2.17 o
  -4   1  10       35.62       35.54      3.26 o
  -3   1  10        8.99        7.64      2.18 o
  -2   1  10      165.13      155.55      6.73 o
  -1   1  10      225.41      230.42      7.29 o
   0   1  10     1309.41     1300.25     21.51 o
   1   1  10       73.89       71.21      4.55 o
   2   1  10        4.78        3.91      1.82 o
   3   1  10      424.29      447.97     11.64 o
   4   1  10      181.54      190.62      6.49 o
   5   1  10       15.64       17.12      1.65 o
   6   1  10     1722.39     1626.17     25.83 o
   7   1  10       38.77       33.27      3.82 o
   8   1  10       66.73       64.05     12.02 o
   9   1  10      106.47      117.05      7.43 o
  10   1  10       10.91       19.22      5.88 o
  11   1  10       22.57       17.92      5.82 o
  12   1  10       64.14       66.47     10.40 o
 -12   2  10        1.21        0.88      4.64 o
 -11   2  10       14.95        7.94      8.76 o
 -10   2  10       23.68       20.42      5.23 o
  -9   2  10      163.08      162.50     11.30 o
  -8   2  10       53.94       51.65      6.30 o
  -7   2  10      133.00      126.12     13.22 o
  -6   2  10       43.15       31.97      7.11 o
  -5   2  10      137.15      151.16      9.14 o
  -4   2  10      304.20      292.61     12.03 o
  -3   2  10        7.54        3.96      2.85 o
  -2   2  10      521.37      483.35     16.37 o
  -1   2  10       24.75       23.06      2.77 o
   0   2  10      707.30      685.98     13.53 o
   1   2  10       20.18       19.05      2.04 o
   2   2  10      103.92       95.85      3.83 o
   3   2  10       74.85       70.88      2.53 o
   4   2  10      338.15      307.84     12.46 o
   5   2  10      566.58      525.93      9.61 o
   6   2  10      982.54      983.56     13.02 o
   7   2  10       45.50       42.48      2.76 o
   8   2  10        0.28       -0.18      3.58 o
   9   2  10      177.44      156.56     14.81 o
  10   2  10       95.84      124.83     13.93 o
  11   2  10       60.50       66.64     10.99 o
  12   2  10       23.38       28.03      8.23 o
 -12   3  10      108.01      102.49     13.93 o
 -11   3  10       89.30       78.23      8.85 o
 -10   3  10        1.16        3.65      4.53 o
  -9   3  10       32.59       33.79      8.46 o
  -8   3  10        9.32       12.01      5.35 o
  -7   3  10      368.51      376.12     16.05 o
  -6   3  10      490.66      465.07     23.51 o
  -5   3  10       77.11       74.73      5.45 o
  -4   3  10      250.10      244.66     14.43 o
  -3   3  10      160.30      133.30      7.93 o
  -2   3  10      308.26      272.23     22.66 o
  -1   3  10      529.44      486.09     29.50 o
   0   3  10     1318.75     1240.31     80.98 o
   1   3  10      286.00      223.16     23.21 o
   2   3  10      405.30      381.94     20.69 o
   3   3  10        9.29       17.75      5.35 o
   4   3  10       40.96       35.42      7.82 o
   5   3  10       72.46       53.41      3.78 o
   6   3  10       88.88       86.19      7.43 o
   7   3  10       87.28       99.45      9.34 o
   8   3  10        5.50        4.35      4.76 o
   9   3  10      108.92      112.95     13.58 o
  10   3  10       12.19       26.45      7.99 o
 -11   4  10       19.73        4.00      6.17 o
 -10   4  10       61.69       62.34     11.93 o
  -9   4  10        0.09       -0.74      3.11 o
  -8   4  10      106.24      100.00     11.58 o
  -7   4  10       18.79       12.46      5.97 o
  -6   4  10       74.41       72.66      7.14 o
  -5   4  10        1.25        0.92      2.68 o
  -4   4  10        0.17       -1.49      2.97 o
  -3   4  10       13.39        8.87      3.14 o
  -2   4  10       63.03       73.21      5.76 o
  -1   4  10       36.81       28.70      3.37 o
   0   4  10        8.35        7.57      1.73 o
   1   4  10        0.28        4.47      3.76 o
   2   4  10       40.14       20.28      6.41 o
   3   4  10        0.70        4.17      4.00 o
   4   4  10        4.40        2.64      2.11 o
   5   4  10        1.48        2.98      3.02 o
   6   4  10      148.88      164.43     11.07 o
   7   4  10        1.17        0.82      4.41 o
   8   4  10      197.31      208.51     18.98 o
   9   4  10        0.07        0.94      4.88 o
  -9   5  10        0.24       -1.18      4.35 o
  -8   5  10       13.19        5.07     10.67 o
  -7   5  10       15.72       18.21      4.81 o
  -6   5  10      392.45      443.69     17.88 o
  -5   5  10       39.48       43.53     12.31 o
  -4   5  10      185.87      191.33     12.40 o
  -3   5  10        0.18        3.22      2.57 o
  -2   5  10      175.91      189.00     17.92 o
  -1   5  10       47.26       40.73      8.58 o
   0   5  10      130.26      143.93     15.16 o
   1   5  10        0.05       18.39      6.93 o
   2   5  10       22.69       20.04      6.93 o
   3   5  10       10.51        0.41      4.23 o
   4   5  10       91.15       89.18      8.87 o
   5   5  10        6.83        6.92      4.82 o
   6   5  10      257.56      311.07     16.31 o
  -8   6  10       51.31       59.77     10.34 o
  -4   6  10      272.85      291.44     23.92 o
  -3   6  10        0.75       10.93      6.99 o
  -2   6  10       36.56       41.31      9.93 o
  -1   6  10       13.28       16.40      7.29 o
   0   6  10      116.92      120.77     15.40 o
   1   6  10      102.23      104.79     14.63 o
   2   6  10       59.06       82.16     12.64 o
   3   6  10        8.44        4.32      3.92 o
   4   6  10        7.92       16.51      6.70 o
 -11   0  11      129.42      146.63     16.75 o
  -9   0  11      376.26      382.59     24.62 o
  -7   0  11      133.81      122.30     13.63 o
  -5   0  11      345.76      332.87     20.51 o
  -3   0  11     1667.56     1696.77     39.38 o
  -1   0  11      188.01      179.89     13.28 o
   1   0  11      552.97      555.60     22.33 o
   3   0  11      782.19      713.05     24.10 o
   5   0  11      118.21      112.09      6.28 o
   7   0  11      167.73      163.62      7.12 o
   9   0  11        0.35       -1.94      2.76 o
 -12   1  11        3.09       10.75      6.82 o
 -11   1  11       26.22       18.90      5.13 o
 -10   1  11       16.65       17.46      5.49 o
  -9   1  11       85.49       85.95      8.60 o
  -8   1  11      226.47      227.29     18.39 o
  -7   1  11       26.40       26.28      4.87 o
  -6   1  11       21.14       19.23      4.40 o
  -5   1  11       94.26      100.40      8.12 o
  -4   1  11       39.50       39.67      4.24 o
  -3   1  11      627.15      603.20     14.51 o
  -2   1  11        0.12        0.94      1.77 o
  -1   1  11      350.43      324.60     10.34 o
   0   1  11      623.76      627.02     13.38 o
   1   1  11     1023.36     1019.26     27.34 o
   2   1  11       24.12       17.73      2.61 o
   3   1  11     3951.85     3815.04     54.94 o
   4   1  11        0.37        0.25      1.29 o
   5   1  11       11.64       13.57      1.69 o
   6   1  11       62.91       64.34      2.90 o
   7   1  11      717.54      737.29     15.52 o
   8   1  11       19.58       23.56      3.70 o
   9   1  11      561.35      558.07     26.39 o
  10   1  11        8.32        8.35      4.58 o
  11   1  11        0.00       -3.29      3.29 o
  12   1  11        0.09       -5.00      5.00 o
 -11   2  11       86.45       88.09     13.34 o
 -10   2  11       27.52       31.68      8.23 o
  -9   2  11      486.39      501.07     28.50 o
  -8   2  11       22.95       23.80      6.88 o
  -7   2  11      182.86      195.94     17.28 o
  -6   2  11      210.98      198.40     17.10 o
  -5   2  11      443.79      470.56     25.27 o
  -4   2  11      212.29      206.59     10.53 o
  -3   2  11      438.15      434.22     18.13 o
  -2   2  11        1.23        4.14      3.06 o
  -1   2  11      283.57      246.96     18.01 o
   0   2  11      311.91      296.22      8.84 o
   1   2  11       24.63       23.58      2.58 o
   2   2  11      195.12      156.91      5.88 o
   3   2  11      214.91      194.54      5.55 o
   4   2  11       74.18       55.59      2.62 o
   5   2  11       10.62        6.97      1.35 o
   6   2  11      341.96      299.41     11.34 o
   7   2  11       23.67       22.09      3.09 o
   8   2  11        5.39       -3.06      3.58 o
   9   2  11        1.14        3.70      3.70 o
  10   2  11        2.69       13.28      5.29 o
  11   2  11       93.86       98.32     12.81 o
 -11   3  11      116.20      114.01     15.10 o
 -10   3  11       44.79       31.62      5.94 o
  -9   3  11       21.84       22.94     10.28 o
  -8   3  11        1.20       -3.76      3.76 o
  -7   3  11       40.87       34.32      8.23 o
  -6   3  11      123.39      121.06     13.75 o
  -5   3  11       24.74       42.61      9.11 o
  -4   3  11       54.44       51.85      6.20 o
  -3   3  11      401.10      408.87     26.24 o
  -2   3  11      246.33      215.33     10.64 o
  -1   3  11        0.30        4.86      4.53 o
   0   3  11        2.30        1.61      2.00 o
   1   3  11       14.78       14.42      2.08 o
   2   3  11        3.44       -2.70      3.88 o
   3   3  11      326.92      323.01     12.87 o
   4   3  11       39.73       29.58      3.90 o
   5   3  11      176.44      165.66     10.93 o
   6   3  11        5.07       -0.13      6.76 o
   7   3  11        7.41        5.53      4.76 o
   8   3  11        0.59        5.47      5.11 o
   9   3  11       17.43       15.57      6.93 o
  10   3  11       26.87       54.66     10.05 o
 -10   4  11       89.99       76.87     12.28 o
  -9   4  11       46.61       55.07      7.43 o
  -8   4  11       25.58       24.95      5.50 o
  -7   4  11       69.13       69.27      7.66 o
  -6   4  11       16.00       17.09      4.49 o
  -5   4  11      113.23      109.19     13.46 o
  -4   4  11       98.86      102.23      7.79 o
  -3   4  11      134.07      112.68     23.57 o
  -2   4  11      111.32      113.18      7.18 o
  -1   4  11        6.00        5.64      4.82 o
   0   4  11       17.84       21.63      6.46 o
   1   4  11      190.98      198.17     16.69 o
   2   4  11       10.28       15.69      6.23 o
   3   4  11       40.23       37.44      7.99 o
   4   4  11       11.19        8.52      5.58 o
   5   4  11      465.91      545.06     20.24 o
   6   4  11        0.98       -5.26      6.26 o
   7   4  11        9.22        1.15     14.05 o
   8   4  11        7.02       14.22      7.05 o
  -9   5  11      252.95      276.68     22.16 o
  -8   5  11       39.37       40.37      8.35 o
  -7   5  11        2.31       -1.94      7.73 o
  -6   5  11       21.88       18.60      6.64 o
  -5   5  11       51.60       61.53      9.70 o
  -4   5  11       27.93       42.08      9.58 o
  -3   5  11       93.20       97.20     13.46 o
  -2   5  11      147.04      146.86     15.93 o
  -1   5  11       69.83       67.29     11.40 o
   0   5  11       47.65       48.01      9.46 o
   1   5  11       34.17       26.98      7.46 o
   2   5  11       26.74       36.20      8.64 o
   3   5  11      175.54      205.93     19.04 o
   4   5  11        0.04        7.64      3.91 o
   5   5  11       96.97      104.36     14.16 o
   6   5  11        0.00       -3.76      5.29 o
 -10   0  12      102.23       89.45     13.34 o
  -8   0  12       63.36       59.53     10.52 o
  -6   0  12     1039.49     1058.84     39.90 o
  -4   0  12        0.31        5.29      4.29 o
  -2   0  12     2445.94     2456.40     40.84 o
   0   0  12     3748.35     3557.65     72.81 o
   2   0  12        0.25       -1.12      3.29 o
   4   0  12     1009.88     1018.47     30.03 o
   6   0  12      488.07      492.51     13.81 o
   8   0  12       28.51       36.97      6.41 o
 -11   1  12       30.66       29.56      8.82 o
 -10   1  12      116.12      114.70     10.44 o
  -9   1  12      104.78      108.63      9.81 o
  -8   1  12      458.70      495.26     20.17 o
  -7   1  12        0.46        1.42      3.52 o
  -6   1  12      400.01      406.13     18.48 o
  -5   1  12       36.51       36.71      5.59 o
  -4   1  12      348.63      321.12     16.19 o
  -3   1  12        0.00        2.52      1.98 o
  -2   1  12       20.65       21.68      3.20 o
  -1   1  12      175.33      151.44      7.04 o
   0   1  12       54.73       50.15      4.22 o
   1   1  12       67.59       68.87      8.67 o
   2   1  12        0.40        1.65      1.79 o
   3   1  12      159.98      148.50      6.64 o
   4   1  12      230.08      215.68      6.36 o
   5   1  12      108.90      101.25      3.95 o
   6   1  12       61.09       56.11      2.88 o
   7   1  12       23.24       29.65      3.10 o
   8   1  12      115.74      108.55     11.46 o
   9   1  12        0.32        0.29      3.23 o
  10   1  12        6.21       -0.41      2.64 o
  11   1  12        0.06        0.82      3.23 o
 -10   2  12        3.75       -1.99      3.67 o
  -9   2  12       21.25        8.40      5.88 o
  -8   2  12       36.09       39.20      8.87 o
  -7   2  12       41.89       56.89     10.11 o
  -6   2  12      275.49      274.22     20.75 o
  -5   2  12       43.47       45.90      8.70 o
  -4   2  12        0.33        0.12      2.03 o
  -3   2  12      253.90      242.90     11.45 o
  -2   2  12       22.14       20.20      3.21 o
  -1   2  12      434.78      416.36     20.41 o
   0   2  12     1807.31     1709.66     24.86 o
   1   2  12       56.48       54.68      4.23 o
   2   2  12      159.24      138.87      5.73 o
   3   2  12      146.71      127.12      6.32 o
   4   2  12      260.72      232.44      7.88 o
   5   2  12      120.86      110.42      4.04 o
   6   2  12      325.06      313.00     16.60 o
   7   2  12       62.14       60.03      6.05 o
   8   2  12        0.08        1.94      3.58 o
   9   2  12        0.48       -3.58      4.23 o
  10   2  12       91.09      105.02     12.99 o
  11   2  12       16.05       16.10      6.46 o
  -9   3  12        2.78       14.16      6.82 o
  -8   3  12       60.65       79.46     11.87 o
  -7   3  12       43.32       46.60      9.58 o
  -6   3  12       22.51       21.22      7.11 o
  -5   3  12        8.07       14.16      6.35 o
  -4   3  12       74.33       74.81      6.85 o
  -3   3  12       48.89       43.53      6.11 o
  -2   3  12        9.24        3.53      2.38 o
  -1   3  12       12.97       18.23      3.27 o
   0   3  12       80.20       63.67     10.84 o
   1   3  12      346.26      278.41     44.31 o
   2   3  12      348.91      351.83     43.34 o
   3   3  12       14.43       14.95      3.59 o
   4   3  12       65.01       65.27      5.67 o
   5   3  12       20.06        9.69      3.32 o
   6   3  12       27.43       32.01      8.14 o
   7   3  12        5.33       10.54      3.70 o
   8   3  12      191.63      217.50     18.86 o
   9   3  12        3.53        4.94      5.23 o
  -9   4  12       16.18       16.16      6.23 o
  -8   4  12       25.81       40.96      9.76 o
  -7   4  12       16.02       16.40      6.99 o
  -6   4  12      312.66      303.90     23.21 o
  -5   4  12        1.55        1.23      5.41 o
  -4   4  12      228.93      251.36     20.28 o
  -3   4  12       66.77       74.11     11.34 o
  -2   4  12      124.79      132.82     14.69 o
  -1   4  12       42.97       44.55      8.99 o
   0   4  12      301.57      322.11     21.80 o
   1   4  12        1.07        5.41      4.23 o
   2   4  12       14.16       14.28      6.11 o
   3   4  12        0.18       -5.41      5.41 o
   4   4  12        3.10        0.94      3.94 o
   5   4  12        0.45       -0.85      3.16 o
   6   4  12       77.35       81.47      8.27 o
   7   4  12       45.20       56.85      7.33 o
  -8   5  12       33.24       30.09      8.64 o
  -7   5  12       13.16        5.11      4.41 o
  -5   5  12      151.79      179.07     18.34 o
  -4   5  12       77.35       99.03     13.81 o
  -3   5  12       26.88       23.63      6.82 o
  -2   5  12       23.58       30.50      8.46 o
  -1   5  12       30.19       27.27      8.23 o
   0   5  12       10.31       -1.12      4.06 o
   1   5  12       15.99       -0.82      4.00 o
   2   5  12      365.31      420.14     27.39 o
   3   5  12        8.56       11.17      6.52 o
   4   5  12        0.53        1.74      3.41 o
   5   5  12        3.05        4.11      5.17 o
   6   5  12       15.01       17.81      7.58 o
  -9   0  13        0.81       -7.23      7.23 o
  -7   0  13      170.05      165.08     16.81 o
  -5   0  13       74.36       74.23     10.81 o
  -3   0  13      919.79      923.38     35.85 o
  -1   0  13       11.38       15.28      4.94 o
   1   0  13      616.26      545.97     24.33 o
   3   0  13       49.20       59.83      7.88 o
   5   0  13      316.14      310.15     11.45 o
   7   0  13        3.14       -3.11      3.35 o
 -10   1  13       24.23       31.79      9.23 o
  -9   1  13      341.66      362.63     30.09 o
  -8   1  13       57.63       40.31      6.59 o
  -7   1  13       63.03       60.70      7.33 o
  -6   1  13        1.48       -3.16      3.16 o
  -5   1  13      449.94      482.59     18.90 o
  -4   1  13      599.26      597.24     20.55 o
  -3   1  13      768.77      733.04     22.45 o
  -2   1  13       24.55       24.34      3.44 o
  -1   1  13       65.66       58.23      4.75 o
   0   1  13      247.83      205.61      8.37 o
   1   1  13      242.38      239.90      8.75 o
   2   1  13       37.74       35.34      4.85 o
   3   1  13      113.32       97.04      7.00 o
   4   1  13       56.35       56.23      3.98 o
   5   1  13      125.65      126.52      5.05 o
   6   1  13       17.53       21.33      2.69 o
   7   1  13      221.66      262.30     11.38 o
   8   1  13        7.72        6.23      4.35 o
   9   1  13       16.47       21.39      5.82 o
  10   1  13        4.78       11.17      4.82 o
  -9   2  13       58.80       49.54      7.46 o
  -8   2  13       34.97       24.80      5.57 o
  -7   2  13      111.10      119.88     13.84 o
  -6   2  13       11.19        7.80      4.00 o
  -5   2  13        3.68       12.83      3.85 o
  -4   2  13        8.01       12.29      4.70 o
  -3   2  13       98.05       87.58      9.34 o
  -2   2  13      126.65      115.68      6.60 o
  -1   2  13      298.53      273.04     11.66 o
   0   2  13      172.32      174.05      7.45 o
   1   2  13        8.68        5.61      1.93 o
   2   2  13       85.27       77.31      4.65 o
   3   2  13      420.56      374.58     13.61 o
   4   2  13       16.73       20.68      2.19 o
   5   2  13      121.28      116.22      9.78 o
   6   2  13       31.56       26.23      4.51 o
   7   2  13        0.12        6.48      2.73 o
   8   2  13        8.99        8.76      4.35 o
   9   2  13      129.37      160.79     15.87 o
  10   2  13       28.31       32.91      8.23 o
  -8   3  13        5.09        1.47      6.82 o
  -7   3  13       76.33       70.64     11.99 o
  -6   3  13        0.31        2.82      5.29 o
  -5   3  13        4.06       17.04      6.41 o
  -4   3  13        2.02       20.75      6.58 o
  -3   3  13     1511.96     1477.34     49.90 o
  -2   3  13      236.23      239.60     11.21 o
  -1   3  13        0.88       -1.59      3.29 o
   0   3  13       44.97       42.19      5.88 o
   1   3  13      205.65      213.19     11.44 o
   2   3  13      102.23       94.46     16.37 o
   3   3  13      277.87      253.58     11.72 o
   4   3  13        5.32        3.88      2.51 o
   5   3  13       13.45       18.23      4.19 o
   6   3  13       28.24       34.26      5.71 o
   7   3  13      102.67      106.47      8.88 o
   8   3  13        3.57        6.82      5.05 o
  -6   4  13       82.50       81.10     12.81 o
  -5   4  13       45.13       43.02      9.87 o
  -4   4  13        7.12        9.70      6.11 o
  -3   4  13       21.50       18.57      6.41 o
  -2   4  13      208.80      175.19     17.28 o
  -1   4  13      123.85      141.46     15.16 o
   0   4  13        4.73        1.53      4.41 o
   1   4  13        0.01        2.47      4.58 o
   2   4  13       48.88       47.37      9.70 o
   3   4  13      101.25       89.45      7.50 o
   4   4  13       11.91        8.29      5.88 o
   5   4  13      120.20      131.81     10.60 o
   6   4  13        4.21        6.80      4.88 o
   7   4  13        0.00       -4.23      4.88 o
  -2   5  13       19.01       29.38      8.82 o
  -1   5  13        0.47       -5.52      5.52 o
   0   5  13       28.30       21.22      7.99 o
   1   5  13       52.88       58.24     10.93 o
   2   5  13       34.05       41.20      9.81 o
   3   5  13       99.78       99.14     13.99 o
   4   5  13       30.68       54.54     10.75 o
   5   5  13      180.44      218.56     20.16 o
  -8   0  14       28.02       35.14      8.99 o
  -6   0  14       23.87       20.51      7.11 o
  -4   0  14      117.42      126.71     13.93 o
  -2   0  14       16.79       12.75      5.64 o
   0   0  14        2.10       -3.29      3.76 o
   2   0  14      531.57      504.94     23.68 o
   4   0  14      106.87      105.08     10.05 o
   6   0  14       34.84       32.56      5.94 o
  -8   1  14       64.45       53.43      7.85 o
  -7   1  14       79.94       93.69      9.39 o
  -6   1  14      434.99      449.38     19.53 o
  -5   1  14        1.36        5.62      5.99 o
  -4   1  14      355.48      390.96     17.29 o
  -3   1  14      282.64      286.63     16.98 o
  -2   1  14      115.61       99.23      8.53 o
  -1   1  14       41.16       43.62      4.31 o
   0   1  14      215.58      203.56      8.69 o
   1   1  14       40.88       32.69      3.69 o
   2   1  14      180.13      165.09      9.61 o
   3   1  14        1.31        5.10      2.67 o
   4   1  14        6.89        8.92      2.12 o
   5   1  14       12.84       13.96      1.99 o
   6   1  14      198.89      218.37     10.92 o
   7   1  14       11.36        8.40      4.88 o
   8   1  14        0.01       -0.71      3.11 o
   9   1  14        0.18       -1.53      3.47 o
  -8   2  14       99.35      110.51     10.68 o
  -7   2  14       65.55       68.22      8.27 o
  -6   2  14      668.22      702.64     33.12 o
  -5   2  14       24.82       25.60      5.71 o
  -4   2  14       51.08       52.01      6.83 o
  -3   2  14        0.41        2.67      3.16 o
  -2   2  14      144.38      145.93      7.74 o
  -1   2  14       34.02       31.60      3.79 o
   0   2  14       10.86        7.60      6.38 o
   1   2  14        0.09        2.43      2.78 o
   2   2  14       69.50       65.65      6.36 o
   3   2  14        0.19        2.86      2.24 o
   4   2  14      373.53      433.12     21.45 o
   5   2  14        7.49        9.17      3.41 o
   6   2  14       33.66       43.88      5.54 o
   7   2  14       16.35       26.86      6.70 o
   8   2  14       52.43       38.73      8.35 o
   9   2  14        0.14       -5.47      5.47 o
  -7   3  14        8.62       -7.29      7.29 o
  -6   3  14      355.82      422.55     28.15 o
  -5   3  14       19.12       28.39      9.34 o
  -4   3  14       41.60       43.43      9.64 o
  -3   3  14       89.56       73.34     11.17 o
  -2   3  14       80.17       89.41     11.78 o
  -1   3  14        0.25        1.04      2.86 o
   0   3  14      599.05      586.65     32.56 o
   1   3  14        6.93        6.75      3.42 o
   2   3  14       36.45       31.14      4.88 o
   3   3  14        6.95        4.66      2.89 o
   4   3  14       25.53        8.87      5.58 o
   5   3  14       15.72       22.65      4.90 o
   6   3  14      305.35      340.66     15.96 o
   7   3  14       11.22       13.87      4.21 o
  -4   4  14        3.45        6.35      5.58 o
  -3   4  14        0.94        8.99      6.17 o
  -2   4  14      336.42      399.22     26.56 o
  -1   4  14        2.97       18.04      7.46 o
   0   4  14      165.35      188.00     18.22 o
   1   4  14        1.24       -1.00      3.10 o
   2   4  14       81.22       91.02      8.21 o
   3   4  14      135.95      175.66     17.45 o
   4   4  14      140.64      161.03     16.81 o
   5   4  14        7.12       -0.88      3.58 o
   6   4  14       16.94       18.45      6.64 o
   7   4  14       34.06       52.30      9.64 o
  -7   0  15      544.63      557.07     32.44 o
  -5   0  15        2.75        2.06      4.70 o
  -3   0  15      186.96      174.90     16.69 o
  -1   0  15       82.87       85.74     11.05 o
   1   0  15       17.99       21.45      5.76 o
   3   0  15      581.18      641.05     27.33 o
   5   0  15        6.56        4.38      3.32 o
  -7   1  15        9.47        7.94      4.36 o
  -6   1  15      193.91      213.07     20.07 o
  -5   1  15        6.05       -0.71      3.65 o
  -4   1  15        0.69       -2.03      3.44 o
  -3   1  15       17.78       20.67      5.00 o
  -2   1  15        3.27        3.27      3.14 o
  -1   1  15      264.83      253.80     13.39 o
   0   1  15       14.65       10.28      5.91 o
   1   1  15      160.96      167.92     10.31 o
   2   1  15        5.30        6.67      2.99 o
   3   1  15       65.00       77.16      6.73 o
   4   1  15       19.57       20.02      3.88 o
   5   1  15       58.81       64.36      6.36 o
   6   1  15       34.13       24.04      6.58 o
   7   1  15        0.71        4.70      4.06 o
  -6   2  15       19.37       17.54      4.92 o
  -5   2  15      128.46      128.66     11.12 o
  -4   2  15        5.92       11.46      4.94 o
  -3   2  15      335.83      345.02     33.23 o
  -2   2  15       97.83      106.59     11.08 o
  -1   2  15       18.14       17.91      4.58 o
   0   2  15       25.86       21.39      4.59 o
   1   2  15       98.12      102.81      8.48 o
   2   2  15       29.90       23.71      4.46 o
   3   2  15      224.56      223.67     11.64 o
   4   2  15       90.74       68.76      9.87 o
   5   2  15        6.04        3.66      8.90 o
   6   2  15        0.54       -0.96      3.70 o
   7   2  15      103.84       79.69     11.28 o
   8   2  15        0.00        4.70      4.64 o
  -5   3  15      117.54      122.00     10.99 o
  -4   3  15        6.33        8.32      3.84 o
  -3   3  15        1.36        3.24      4.64 o
  -2   3  15        7.07       10.12      3.88 o
  -1   3  15      122.90      116.51      9.80 o
   0   3  15       63.98       65.85      7.45 o
   1   3  15      342.96      430.34     28.39 o
   2   3  15       27.01       24.45      4.67 o
   3   3  15      173.87      184.18     17.22 o
   4   3  15        0.02       20.57      6.29 o
   5   3  15      115.90      122.32     22.24 o
   6   3  15        2.13       -3.37      3.37 o
  -1   4  15        0.38       -0.24      5.05 o
   0   4  15       49.97       55.55      7.16 o
   1   4  15      241.37      246.43     24.10 o
   2   4  15       18.77       20.22      7.05 o
   3   4  15       57.11       56.12     10.52 o
   4   4  15       44.13       43.67      9.99 o
   5   4  15        1.95        2.06      5.29 o
   6   4  15       60.93       62.24     11.22 o
  -6   0  16       79.02       81.22     12.81 o
  -4   0  16       80.84       58.12     10.23 o
  -2   0  16       57.62       74.81     11.11 o
   0   0  16      232.53      271.92     19.92 o
   2   0  16       41.16       36.03      7.17 o
   4   0  16       86.51      115.66     11.40 o
  -6   1  16      147.30      145.39     16.93 o
  -5   1  16       41.42       31.16      8.46 o
  -4   1  16        7.57       13.28      4.95 o
  -3   1  16       32.92       35.21      6.39 o
  -2   1  16      165.72      163.86     11.68 o
  -1   1  16       29.12       28.03      5.54 o
   0   1  16      354.42      385.33     16.71 o
   1   1  16        1.85        8.64      3.41 o
   2   1  16        2.21        0.93      8.05 o
   3   1  16       16.83       20.84      4.40 o
   4   1  16      135.83      145.16     13.46 o
   5   1  16       11.38       13.99      5.35 o
   6   1  16       37.99       38.49      7.40 o
  -5   2  16        0.07        7.52      6.05 o
  -4   2  16      142.50      145.95     11.84 o
  -3   2  16        0.04        0.76      3.72 o
  -2   2  16      171.70      208.25     13.43 o
  -1   2  16        4.76        8.80      3.78 o
   0   2  16      298.15      339.75     16.02 o
   1   2  16       73.61       81.30      7.81 o
   2   2  16       48.49       55.96      6.23 o
   3   2  16       17.49       19.75      6.46 o
   4   2  16        1.79       -4.47      4.47 o
   5   2  16        0.30        1.00      2.60 o
   6   2  16      324.73      408.21     25.21 o
   7   2  16      115.54      151.74     15.81 o
  -4   3  16       42.71       63.00     11.75 o
  -3   3  16      111.62      117.30     14.99 o
  -2   3  16      242.56      277.84     19.69 o
  -1   3  16       36.52       33.15      5.78 o
   0   3  16       12.46       12.08      4.50 o
   1   3  16        3.52        8.43      3.77 o
   2   3  16      107.27      135.76     15.34 o
   3   3  16       46.56       58.48     10.70 o
   4   3  16      102.28      121.42     14.22 o
   5   3  16        6.55        2.53      4.88 o
  -3   4  16       24.97       26.27      8.17 o
  -2   4  16       20.24       23.98      8.46 o
  -1   4  16       31.73       24.27      6.82 o
   0   4  16       22.73       22.68      6.17 o
  -3   0  17      158.34      152.68     16.75 o
  -1   0  17        0.78       -0.41      4.53 o
   1   0  17       38.06       33.67      7.88 o
   3   0  17        9.03       10.70      5.11 o
  -4   1  17        4.29       10.37      9.76 o
  -3   1  17      300.38      329.90     17.40 o
  -2   1  17       15.99        7.45      6.82 o
  -1   1  17       54.70       56.63      7.31 o
   0   1  17        2.06       10.63      4.43 o
   1   1  17      154.91      166.31     11.20 o
   2   1  17        2.78       11.36      5.49 o
   3   1  17      508.69      540.03     27.86 o
   4   1  17       68.82       77.28     10.58 o
   5   1  17        0.33       11.46      5.23 o
  -4   2  17       31.44       27.62      9.17 o
  -3   2  17       18.07       16.69      7.88 o
  -2   2  17      139.50      180.11     20.63 o
  -1   2  17       47.49       44.91      6.86 o
   0   2  17       15.71       18.54      4.88 o
   1   2  17      197.20      206.42     12.55 o
   2   2  17       23.09       27.72      5.22 o
   3   2  17        2.37       -6.05      6.05 o
   4   2  17        2.65        1.65      4.70 o
   5   2  17       85.67       90.74     12.64 o
  -3   3  17      130.92      136.46     16.40 o
  -2   3  17       12.47       -1.41      4.82 o
  -1   3  17        0.70       13.93      6.46 o
   0   3  17        0.22        5.76      4.88 o
   1   3  17        0.49       -1.38      3.28 o
   2   3  17       15.64       19.39      7.35 o
   3   3  17      585.02      724.68     36.20 o
   4   3  17       77.41      112.01     13.81 o
  -1   4  17      183.65      197.11     19.10 o
  -2   0  18      139.47      151.39     16.98 o
   0   0  18      304.27      276.86     21.57 o
   2   0  18       59.72       54.36      9.52 o
  -2   1  18       28.61       17.69      6.29 o
  -1   1  18       18.85       14.05      4.73 o
   0   1  18        0.62        4.27      3.70 o
   1   1  18        0.09        7.29      5.49 o
   2   1  18       80.85       68.76     10.87 o
   3   1  18       70.18       87.45     12.17 o
  -2   2  18       85.58      104.37     14.16 o
  -1   2  18        0.46       -6.05      6.05 o
   0   2  18      510.93      532.04     29.27 o
   1   2  18       12.46       12.76      5.79 o
   2   2  18       20.22       18.45      7.40 o
   3   2  18       25.62       27.15      6.88 o
  -1   3  18       43.14       49.07      9.40 o
   0   3  18      142.75      171.25     17.04 o
   1   0  19      175.35      205.93     18.92 o
   0   1  19       27.09       19.39      6.52 o
   1   1  19       79.01       90.85      9.02 o
 
